# Supplementary material for: 4-(9,10-Dioxo-9,10-dihydro­anthracen-1-yl)-4-oxobutanoic acid
Source: Acta Crystallogr Sect E Struct Rep Online. 2010 Nov 20;66(Pt 12):o3237. doi: 10.1107/S160053681004732X (PMC3011440; doi:10.1107/S160053681004732X)
Supplement: Supplementary file 2 [file e-66-o3237-Isup2.hkl]

# 
# h,k,l, Fc-squared, Fo-squared, sigma(Fo-squared) and status flag 
# 
data_I
_shelx_title ' N in P2(1)/n' 
_shelx_refln_list_code          4 
_shelx_F_calc_maximum      143.94 
_exptl_crystal_F_000       640.00 
_reflns_d_resolution_high  0.8324 
 
loop_ 
 _symmetry_equiv_pos_as_xyz 
 'x, y, z' 
 '-x+1/2, y+1/2, -z+1/2' 
 '-x, -y, -z' 
 'x-1/2, -y-1/2, z-1/2' 
 
_cell_length_a     5.1680 
_cell_length_b    19.5230 
_cell_length_c    14.3670 
_cell_angle_alpha  90.000 
_cell_angle_beta   99.580 
_cell_angle_gamma  90.000 
 
_shelx_F_squared_multiplier     1.000 
 
loop_ 
 _refln_index_h 
 _refln_index_k 
 _refln_index_l 
 _refln_F_squared_calc 
 _refln_F_squared_meas 
 _refln_F_squared_sigma 
 _refln_observed_status 
   2   0   0     1690.71     1678.74     45.31 o 
   4   0   0      176.10      141.16     32.66 o 
   6   0   0       23.63       23.04     23.76 o 
   1   1   0        5.23       31.34     10.73 o 
   2   1   0      244.63      233.27     20.78 o 
   3   1   0      189.39      200.52     24.33 o 
   4   1   0       89.87       72.01     26.96 o 
   5   1   0        3.29       56.77     25.54 o 
   6   1   0       87.17      105.15     27.99 o 
   0   2   0     1078.22     1072.09     19.58 o 
   1   2   0      456.31      464.53     21.27 o 
   2   2   0        4.98        3.17     11.76 o 
   3   2   0     2258.58     2270.77     66.39 o 
   4   2   0       64.07      110.63     22.54 o 
   5   2   0        0.45       28.68     28.68 o 
   6   2   0       31.02       38.55     27.27 o 
   1   3   0     1077.50     1036.34     29.88 o 
   2   3   0     1468.00     1440.03     41.98 o 
   3   3   0      308.50      296.68     30.38 o 
   4   3   0        2.68        9.30     21.60 o 
   5   3   0       37.12       78.34     25.91 o 
   6   3   0        0.64       32.21     32.21 o 
   0   4   0     2676.13     2652.76     40.53 o 
   1   4   0      221.31      232.41     18.64 o 
   2   4   0     1109.12     1122.69     40.25 o 
   3   4   0       41.54       41.06     18.08 o 
   4   4   0       43.98       36.19     23.31 o 
   5   4   0        1.62       31.48     31.48 o 
   6   4   0        2.65        6.27     26.98 o 
   1   5   0      766.24      824.13     30.67 o 
   2   5   0      118.37      132.24     19.57 o 
   3   5   0       10.98        8.59     19.37 o 
   4   5   0      196.27      184.50     30.52 o 
   5   5   0      127.85       89.98     34.67 o 
   0   6   0     1350.17     1310.42     35.10 o 
   1   6   0     5278.09     5001.45     73.47 o 
   2   6   0        3.78        6.97     16.45 o 
   3   6   0      127.08      136.31     20.64 o 
   4   6   0       90.63       64.08     27.27 o 
   5   6   0      130.63      109.91     29.09 o 
   1   7   0      778.13      794.98     33.30 o 
   2   7   0      237.39      230.37     23.67 o 
   3   7   0       41.06       26.89     18.41 o 
   4   7   0       17.76       21.18     25.49 o 
   5   7   0        1.01        8.15     21.61 o 
   0   8   0     1328.39     1278.82     39.74 o 
   1   8   0      521.95      515.35     29.23 o 
   2   8   0      164.94      139.50     22.06 o 
   3   8   0       19.50       20.24     18.96 o 
   4   8   0        0.05       24.07     24.07 o 
   5   8   0       33.94       51.62     17.81 o 
   1   9   0        9.92       28.04     12.99 o 
   2   9   0      267.69      280.18     26.03 o 
   3   9   0      187.90      172.19     25.77 o 
   4   9   0        1.51       15.03     21.29 o 
   5   9   0        0.02        0.00     21.05 o 
   0  10   0      913.34      967.14     40.10 o 
   1  10   0     1185.65     1016.48     51.01 o 
   2  10   0      155.50      160.29     24.93 o 
   3  10   0        9.34        8.89     18.64 o 
   4  10   0       12.88       59.27     22.63 o 
   5  10   0       15.06       26.93     26.93 o 
   1  11   0      274.85      281.73     27.78 o 
   2  11   0      157.50      199.21     24.56 o 
   3  11   0        2.26       22.83     22.83 o 
   4  11   0      165.77      131.81     29.84 o 
   5  11   0       35.52       29.79     22.82 o 
   0  12   0     1299.50     1241.61     57.22 o 
   1  12   0       53.06       33.42     19.30 o 
   2  12   0      139.91      109.64     25.65 o 
   3  12   0       78.19       65.59     25.59 o 
   4  12   0       28.05       53.70     22.16 o 
   5  12   0       18.35        5.34     18.94 o 
   1  13   0       13.98       20.92     20.92 o 
   2  13   0      187.06      186.53     31.06 o 
   3  13   0       63.77       47.98     24.87 o 
   4  13   0       33.51       38.08     23.41 o 
   5  13   0       63.24       71.03     22.78 o 
   0  14   0       95.02      118.21     24.42 o 
   1  14   0      266.38      254.51     34.55 o 
   2  14   0      336.21      336.54     36.75 o 
   3  14   0        2.57        5.22     17.35 o 
   4  14   0       11.40       16.44     21.23 o 
   1  15   0      116.03      111.21     27.10 o 
   2  15   0      159.69      136.23     28.98 o 
   3  15   0       14.40        5.38     26.13 o 
   4  15   0        9.56       30.15     22.09 o 
   0  16   0      203.44      225.81     32.25 o 
   1  16   0       45.86        5.06     27.29 o 
   2  16   0      139.98      121.95     27.28 o 
   3  16   0        3.57        8.30     21.90 o 
   4  16   0        0.46       16.30     21.07 o 
   1  17   0      112.94       18.83     36.61 o 
   2  17   0      397.68      367.85     42.95 o 
   3  17   0        1.14       19.65     20.81 o 
   4  17   0       61.86       69.51     22.04 o 
   0  18   0      353.08      437.48     39.62 o 
   1  18   0      404.60      459.27     46.06 o 
   2  18   0        8.60        2.86     24.11 o 
   3  18   0        2.78        2.83     23.15 o 
   1  19   0        9.49       33.83     33.83 o 
   2  19   0       92.62      143.55     27.94 o 
   3  19   0        8.97        5.63     22.54 o 
   0  20   0        2.87       25.58     25.58 o 
   1  20   0       15.45       12.19     29.20 o 
   2  20   0        0.72        0.00     19.22 o 
   3  20   0        0.73        2.76     20.55 o 
   1  21   0      102.33       58.85     30.50 o 
   2  21   0        0.34        0.00     20.51 o 
   0  22   0        4.03        3.17     23.18 o 
   1  22   0       24.13       25.76     25.76 o 
   2  22   0       28.73       20.32     24.82 o 
   1  23   0        3.59       23.99     23.99 o 
  -5   0   1       70.02       49.80     30.29 o 
  -3   0   1     2764.15     2817.45     73.92 o 
  -1   0   1      443.39      487.51     20.28 o 
   1   0   1     3392.38     3367.03     47.92 o 
   3   0   1     3484.81     3515.08     82.47 o 
   5   0   1       55.07       54.41     29.06 o 
  -6   1   1        7.18       22.32     24.96 o 
  -5   1   1        1.35       16.73     22.67 o 
  -4   1   1      168.07      151.28     31.13 o 
  -3   1   1      337.04      343.26     32.23 o 
  -2   1   1        0.35       15.67     12.34 o 
  -1   1   1      369.14      402.19     19.21 o 
   0   1   1      793.59      909.05     50.20 o 
   1   1   1      815.76      825.69     25.25 o 
   2   1   1      695.33      604.05     30.28 o 
   3   1   1        1.63        7.01     17.00 o 
   4   1   1       52.95       56.01     28.51 o 
   5   1   1        3.36       12.02     29.10 o 
   6   1   1        3.40        6.12     29.33 o 
  -6   2   1       59.21       51.83     24.24 o 
  -5   2   1       22.88        2.72     23.36 o 
  -4   2   1       98.55       50.00     25.90 o 
  -3   2   1        0.99        0.00     21.58 o 
  -2   2   1       84.25       60.99     15.41 o 
  -1   2   1     6223.75     6161.00     63.84 o 
   0   2   1      237.38      250.42      8.65 o 
   1   2   1      210.98      185.63     16.20 o 
   2   2   1       46.43       20.48     15.29 o 
   3   2   1       47.11       31.42     19.58 o 
   4   2   1        0.23       12.30     23.16 o 
   5   2   1        6.96        9.22     25.49 o 
   6   2   1       10.79       15.80     26.65 o 
  -6   3   1        0.67       26.20     19.95 o 
  -5   3   1        4.21       26.37     23.89 o 
  -4   3   1       30.42       19.80     21.89 o 
  -3   3   1        1.05        4.91     16.72 o 
  -2   3   1      178.02      168.76     18.38 o 
  -1   3   1    15195.56    15002.01    104.10 o 
   0   3   1     4173.11     4457.44     64.40 o 
   1   3   1        1.27        2.23     11.97 o 
   2   3   1     3006.61     2962.32     61.00 o 
   3   3   1      199.62      197.96     23.90 o 
   4   3   1       96.22      119.01     26.72 o 
   5   3   1        8.60       32.72     32.72 o 
   6   3   1        0.11       41.46     26.11 o 
  -6   4   1        1.29        5.02     21.82 o 
  -5   4   1        6.43       17.84     24.05 o 
  -4   4   1      203.70      192.13     27.41 o 
  -3   4   1       11.86       39.45     15.58 o 
  -2   4   1      412.91      412.89     26.15 o 
  -1   4   1     5174.76     5470.12     67.88 o 
   0   4   1        9.26       11.54      7.33 o 
   1   4   1     2634.48     2623.17     48.36 o 
   2   4   1     2698.84     2581.01     58.05 o 
   3   4   1       77.89       86.08     18.06 o 
   4   4   1       31.26       59.69     22.78 o 
   5   4   1       47.32       42.14     34.07 o 
  -6   5   1        0.03        2.40     18.39 o 
  -5   5   1        0.03       19.91     22.52 o 
  -4   5   1      174.47      138.01     28.28 o 
  -3   5   1        5.75        5.06     15.76 o 
  -2   5   1      394.66      402.74     25.07 o 
  -1   5   1    18358.18    17538.80    127.44 o 
   0   5   1      164.39      170.19     20.44 o 
   1   5   1     4622.48     4506.35     67.21 o 
   2   5   1      125.85       84.89     18.36 o 
   3   5   1        2.61        5.26     16.39 o 
   4   5   1        0.23        7.09     18.76 o 
   5   5   1       26.47       26.45     22.19 o 
  -5   6   1       23.65       39.37     22.28 o 
  -4   6   1        3.47       28.46     17.90 o 
  -3   6   1        6.33       17.63     15.97 o 
  -2   6   1        3.23       14.84     12.72 o 
  -1   6   1      697.16      678.74     30.85 o 
   0   6   1       11.57      101.56    144.47 o 
   1   6   1      182.67      152.44     22.50 o 
   2   6   1      231.45      256.93     22.94 o 
   3   6   1      154.03      145.93     21.60 o 
   4   6   1      315.46      300.81     38.13 o 
   5   6   1       20.56       25.86     26.81 o 
  -5   7   1        0.14       12.29     21.59 o 
  -4   7   1       15.27       26.95     19.04 o 
  -3   7   1       97.88       79.78     19.38 o 
  -2   7   1      431.04      442.44     28.44 o 
  -1   7   1       16.16        1.13     14.12 o 
   0   7   1       19.91       13.46      9.50 o 
   1   7   1     2924.26     2861.28     59.64 o 
   2   7   1     1114.12     1183.09     44.05 o 
   3   7   1        2.56       18.71     18.71 o 
   4   7   1       24.58       36.00     24.59 o 
   5   7   1        1.15       14.11     23.10 o 
  -5   8   1        9.12       14.88     20.15 o 
  -4   8   1       55.54       69.59     21.25 o 
  -3   8   1       66.34       66.64     22.36 o 
  -2   8   1      314.02      349.58     27.29 o 
  -1   8   1      116.35      106.49     17.02 o 
   0   8   1       52.73       52.40      9.81 o 
   1   8   1      282.71      267.70     24.26 o 
   2   8   1       57.01       55.79     15.53 o 
   3   8   1       59.94       10.02     20.70 o 
   4   8   1       81.97       61.17     28.84 o 
   5   8   1        0.11       33.47     18.08 o 
  -5   9   1       23.80       17.58     26.69 o 
  -4   9   1        1.11        9.63     18.33 o 
  -3   9   1      133.20      141.20     25.61 o 
  -2   9   1      275.39      601.98     33.91 o 
  -1   9   1       55.64       74.67     16.14 o 
   0   9   1       60.74       64.22     10.88 o 
   1   9   1       48.70       45.17     16.33 o 
   2   9   1      306.32      304.09     27.33 o 
   3   9   1        1.28        4.20     19.70 o 
   4   9   1        1.19       24.13     24.13 o 
   5   9   1        5.34       13.80     23.61 o 
  -5  10   1        2.75       17.84     24.02 o 
  -4  10   1      124.34       97.50     32.70 o 
  -3  10   1      254.20      279.57     30.59 o 
  -2  10   1        1.18        3.70     16.10 o 
  -1  10   1       48.17       40.54     18.05 o 
   0  10   1      388.86      432.43     25.67 o 
   1  10   1       17.76        4.63     15.43 o 
   2  10   1        9.16        9.16     18.04 o 
   3  10   1       98.79       81.29     25.35 o 
   4  10   1      153.39       94.54     30.76 o 
   5  10   1        2.48        5.48     19.33 o 
  -5  11   1        2.38        2.58     18.09 o 
  -4  11   1        1.33       12.98     22.17 o 
  -3  11   1       26.16       11.65     21.23 o 
  -2  11   1      172.66      155.61     24.44 o 
  -1  11   1        0.34       13.75     15.94 o 
   0  11   1      459.99      451.75     22.08 o 
   1  11   1        0.12       27.89     27.89 o 
   2  11   1      380.48      478.99     35.12 o 
   3  11   1       16.41        2.30     21.66 o 
   4  11   1        2.49        7.82     19.66 o 
   5  11   1        2.14        5.41     20.55 o 
  -5  12   1       15.02       39.11     20.70 o 
  -4  12   1        3.78        2.70     24.47 o 
  -3  12   1      182.54      150.41     30.29 o 
  -2  12   1        4.84       23.66     17.34 o 
  -1  12   1        4.09       13.19     16.76 o 
   0  12   1      217.90      208.26     17.88 o 
   1  12   1       20.11       42.55     15.60 o 
   2  12   1       15.58       29.19     18.64 o 
   3  12   1      234.08      258.16     34.15 o 
   4  12   1      105.13       84.58     25.37 o 
   5  12   1        8.67       18.60     20.74 o 
  -5  13   1       86.50       49.77     29.52 o 
  -4  13   1       44.89       55.44     28.27 o 
  -3  13   1      163.29      168.89     31.07 o 
  -2  13   1      646.47      607.68     47.28 o 
  -1  13   1      601.61      547.96     39.82 o 
   0  13   1        1.56       16.53     11.29 o 
   1  13   1      186.71      160.83     30.06 o 
   2  13   1        0.02       11.10     17.01 o 
   3  13   1        8.95        4.96     21.63 o 
   4  13   1      116.23      168.30     27.37 o 
   5  13   1        1.93        0.00     19.06 o 
  -4  14   1        0.17       34.12     18.44 o 
  -3  14   1       64.45       40.89     25.41 o 
  -2  14   1      635.52      640.07     49.62 o 
  -1  14   1      204.32      199.16     31.41 o 
   0  14   1       41.64       57.45     15.52 o 
   1  14   1      129.12      134.76     27.32 o 
   2  14   1        5.94       14.11     16.28 o 
   3  14   1        3.20        7.68     20.35 o 
   4  14   1       20.19       45.62     21.64 o 
  -4  15   1       28.69       28.98     22.07 o 
  -3  15   1        0.44       28.43     24.77 o 
  -2  15   1       68.45       36.79     28.32 o 
  -1  15   1       17.74        9.68     20.81 o 
   0  15   1        1.72        0.99     13.75 o 
   1  15   1      278.92      308.71     36.69 o 
   2  15   1       58.58       61.94     22.85 o 
   3  15   1        3.04       29.00     19.21 o 
   4  15   1       52.71       53.53     27.30 o 
  -4  16   1       26.34       46.80     24.47 o 
  -3  16   1       53.14       32.40     25.85 o 
  -2  16   1      161.07      161.10     30.94 o 
  -1  16   1       23.25       18.15     23.06 o 
   0  16   1        0.08       12.77     16.36 o 
   1  16   1       29.26        2.49     25.11 o 
   2  16   1       23.66       46.77     21.11 o 
   3  16   1       15.60        0.00     20.87 o 
   4  16   1       19.67        7.95     22.95 o 
  -4  17   1        0.01       20.46     22.83 o 
  -3  17   1       29.36       39.29     18.40 o 
  -2  17   1      240.98      282.47     38.52 o 
  -1  17   1      134.05      157.20     32.05 o 
   0  17   1        3.98        9.47     17.99 o 
   1  17   1      681.52      678.44     63.48 o 
   2  17   1        2.18        5.40     19.51 o 
   3  17   1        2.10        0.00     18.93 o 
   4  17   1       29.11       33.76     21.26 o 
  -3  18   1        3.52       12.28     24.19 o 
  -2  18   1      188.97      157.28     36.04 o 
  -1  18   1      170.49      189.05     34.77 o 
   0  18   1       44.54       48.39     19.11 o 
   1  18   1      362.65      300.95     44.25 o 
   2  18   1        2.32       24.00     24.00 o 
   3  18   1       28.55       13.73     18.83 o 
  -3  19   1        2.34       18.53     23.91 o 
  -2  19   1       47.51       37.32     30.45 o 
  -1  19   1        6.96        9.11     21.66 o 
   0  19   1      224.69      263.41     57.44 o 
   1  19   1      102.70      110.23     28.70 o 
   2  19   1        0.52       19.97     24.04 o 
   3  19   1        5.55       35.48     17.90 o 
  -3  20   1        1.33       45.84     20.51 o 
  -2  20   1        0.48       12.63     20.93 o 
  -1  20   1        6.88       18.80     26.57 o 
   0  20   1        6.17       19.86     19.86 o 
   1  20   1       23.56       28.64     28.64 o 
   2  20   1        0.02        8.64     20.58 o 
   3  20   1        0.82       22.23     22.23 o 
  -2  21   1       11.37       15.79     24.26 o 
  -1  21   1       27.07       12.73     22.97 o 
   0  21   1       87.06      132.02     25.04 o 
   1  21   1       87.96        3.05     37.00 o 
   2  21   1        9.13       37.32     18.84 o 
  -2  22   1        0.93        6.20     21.06 o 
  -1  22   1        3.73        6.38     22.57 o 
   0  22   1       38.46       11.08     19.76 o 
   1  22   1      137.24      184.90     30.76 o 
   2  22   1       29.21       14.07     16.64 o 
  -1  23   1        1.19       15.70     16.89 o 
   0  23   1       11.13        9.25     16.62 o 
   1  23   1        2.65        0.00     19.28 o 
  -6   0   2        9.19       11.73     25.58 o 
  -4   0   2        7.93       19.54     24.40 o 
  -2   0   2     1213.67     1172.41     38.21 o 
   0   0   2    20718.72    20077.96    519.85 o 
   2   0   2     2349.55     2375.86     55.66 o 
   4   0   2        0.26       14.49     17.73 o 
  -6   1   2       20.82        5.86     28.43 o 
  -5   1   2        1.37       17.39     20.11 o 
  -4   1   2        0.04       27.83     27.83 o 
  -3   1   2       10.60       13.15     16.79 o 
  -2   1   2     1647.02     1657.23     44.65 o 
  -1   1   2     6717.96     7083.30     67.73 o 
   0   1   2     1109.69     1062.92     58.57 o 
   1   1   2     4309.36     4101.92     57.19 o 
   2   1   2       36.68       60.03     15.65 o 
   3   1   2       15.59       18.20     18.73 o 
   4   1   2        6.22       24.85     27.43 o 
   5   1   2       18.53       18.10     27.62 o 
  -6   2   2        3.56       19.81     24.84 o 
  -5   2   2       42.42        5.54     24.85 o 
  -4   2   2       74.22       65.10     26.83 o 
  -3   2   2      221.13      204.86     23.78 o 
  -2   2   2      900.82      923.51     36.07 o 
  -1   2   2     7438.21     7340.96     71.61 o 
   0   2   2        7.39        0.99      8.08 o 
   1   2   2       32.12       38.68     11.11 o 
   2   2   2       81.42       87.44     17.81 o 
   3   2   2      424.38      439.12     35.00 o 
   4   2   2        1.05       40.32     21.97 o 
   5   2   2        2.09       12.32     30.52 o 
  -6   3   2       24.19       26.90     23.46 o 
  -5   3   2       90.38       95.61     29.08 o 
  -4   3   2      180.75      205.54     29.20 o 
  -3   3   2       64.21       62.41     19.03 o 
  -2   3   2      695.92      680.56     31.66 o 
  -1   3   2     5405.00     5232.02     64.86 o 
   0   3   2      613.67      557.98     17.89 o 
   1   3   2      129.93      144.06     14.82 o 
   2   3   2     3721.36     3877.45     72.27 o 
   3   3   2       43.17       40.24     21.33 o 
   4   3   2       30.18       10.08     29.85 o 
   5   3   2       72.26       77.58     27.57 o 
  -6   4   2        0.48       23.09     18.32 o 
  -5   4   2       10.75        5.16     28.74 o 
  -4   4   2       51.77       91.98     21.47 o 
  -3   4   2        9.83       22.09     15.11 o 
  -2   4   2      175.37      189.14     21.94 o 
  -1   4   2    12697.57    12585.07    104.88 o 
   0   4   2     2222.87     2231.21     61.94 o 
   1   4   2      607.49      602.35     25.88 o 
   2   4   2      236.97      299.70     23.76 o 
   3   4   2      112.77       99.19     21.10 o 
   4   4   2       61.09       50.17     29.67 o 
   5   4   2      152.89      188.25     35.57 o 
  -6   5   2        7.22       22.28     23.88 o 
  -5   5   2       48.58       35.81     26.07 o 
  -4   5   2      536.90      493.23     39.73 o 
  -3   5   2       89.54       74.52     18.93 o 
  -2   5   2      911.10      954.29     37.48 o 
  -1   5   2    11137.23    10952.97    103.27 o 
   0   5   2      948.46      877.96     20.46 o 
   1   5   2      582.12      599.56     27.27 o 
   2   5   2        7.32       20.21     15.29 o 
   3   5   2        0.10       52.12     14.91 o 
   4   5   2       82.83       79.89     26.90 o 
   5   5   2      201.47      219.26     36.55 o 
  -5   6   2       64.96       74.47     20.70 o 
  -4   6   2        1.25       26.89     26.89 o 
  -3   6   2       48.69       42.86     16.98 o 
  -2   6   2       88.42       63.62     18.18 o 
  -1   6   2      323.25      318.34     22.27 o 
   0   6   2      972.87      876.08     35.22 o 
   1   6   2     4787.13     4575.18     72.65 o 
   2   6   2      183.13      189.69     20.43 o 
   3   6   2      195.11      181.24     25.07 o 
   4   6   2       35.87       27.34     27.34 o 
   5   6   2      115.65       77.87     33.08 o 
  -5   7   2       10.87        5.19     24.95 o 
  -4   7   2       67.54       49.97     25.76 o 
  -3   7   2       84.14       80.48     18.52 o 
  -2   7   2        7.28        9.13     17.90 o 
  -1   7   2     1878.39     1932.56     50.24 o 
   0   7   2       22.46       35.54      9.47 o 
   1   7   2     1071.28     1012.18     37.52 o 
   2   7   2       30.55       50.11     16.43 o 
   3   7   2       14.52        9.85     19.20 o 
   4   7   2      138.82       97.81     29.78 o 
   5   7   2        2.85       25.14     25.14 o 
  -5   8   2       21.72       60.89     21.33 o 
  -4   8   2       68.70       61.83     29.78 o 
  -3   8   2       21.28       14.53     18.43 o 
  -2   8   2     2589.70     2678.54     69.90 o 
  -1   8   2      289.32      300.92     23.61 o 
   0   8   2     1377.75     1398.87     30.71 o 
   1   8   2      283.61      295.62     24.20 o 
   2   8   2       29.77       53.49     14.58 o 
   3   8   2      569.93      524.03     38.39 o 
   4   8   2        1.35       81.04     29.31 o 
   5   8   2        6.36        2.90     28.51 o 
  -5   9   2       73.85       29.68     26.31 o 
  -4   9   2        8.26       43.68     23.42 o 
  -3   9   2       48.80       13.17     22.81 o 
  -2   9   2        0.01       23.06     16.35 o 
  -1   9   2        9.68        5.80     15.60 o 
   0   9   2       44.24       52.78     10.73 o 
   1   9   2        3.16        8.65     12.71 o 
   2   9   2       12.00        3.47     13.86 o 
   3   9   2       12.00       21.50     21.50 o 
   4   9   2       15.59       27.49     27.49 o 
   5   9   2        5.10       19.92     24.33 o 
  -5  10   2        0.13       43.96     21.99 o 
  -4  10   2        6.62       10.69     22.34 o 
  -3  10   2     1318.08     1300.55     61.90 o 
  -2  10   2      260.73      297.23     31.43 o 
  -1  10   2      136.88      161.75     21.42 o 
   0  10   2       35.31       45.18     11.87 o 
   1  10   2        4.13        1.59     14.32 o 
   2  10   2       58.12       68.29     20.79 o 
   3  10   2       15.48       28.82     19.72 o 
   4  10   2      104.56      111.74     22.22 o 
   5  10   2       24.30       39.17     19.77 o 
  -5  11   2       29.02       64.19     24.47 o 
  -4  11   2       67.07        2.78     31.23 o 
  -3  11   2       51.34       28.42     28.42 o 
  -2  11   2        2.41       12.43     20.27 o 
  -1  11   2      268.02      259.04     26.78 o 
   0  11   2      268.77      295.50     19.44 o 
   1  11   2       74.28       83.91     15.77 o 
   2  11   2        1.24       17.68     15.61 o 
   3  11   2      183.01      138.37     27.09 o 
   4  11   2        0.72       21.84     21.84 o 
   5  11   2       17.46       10.96     25.73 o 
  -5  12   2        0.26       36.67     19.73 o 
  -4  12   2       34.05        0.00     29.79 o 
  -3  12   2       12.84       25.90     23.46 o 
  -2  12   2       62.39       55.66     25.10 o 
  -1  12   2       25.89        0.00     17.71 o 
   0  12   2      605.81      596.05     52.54 o 
   1  12   2      215.74      212.06     24.96 o 
   2  12   2       68.72      104.43     17.95 o 
   3  12   2       27.30       55.01     20.17 o 
   4  12   2       20.36       24.63     24.63 o 
   5  12   2        4.40       16.07     17.35 o 
  -5  13   2       83.26      141.56     28.88 o 
  -4  13   2        2.62        8.86     24.51 o 
  -3  13   2      757.72      634.65     54.11 o 
  -2  13   2       85.97      157.61     28.66 o 
  -1  13   2        2.35       14.74     17.22 o 
   0  13   2      297.79      300.99     21.35 o 
   1  13   2        0.65        6.02     15.97 o 
   2  13   2        3.32       26.57     15.34 o 
   3  13   2       86.03       98.94     26.89 o 
   4  13   2       15.30       10.67     22.97 o 
  -4  14   2       10.01       30.20     23.00 o 
  -3  14   2       17.52        2.84     26.90 o 
  -2  14   2       37.49       30.60     24.21 o 
  -1  14   2       40.68       50.28     20.70 o 
   0  14   2        0.26       20.66     12.02 o 
   1  14   2      412.44      368.77     33.75 o 
   2  14   2        6.22        9.35     24.73 o 
   3  14   2       23.88       20.38     20.07 o 
   4  14   2       28.27        5.33     24.73 o 
  -4  15   2        1.31        3.09     22.35 o 
  -3  15   2        8.07       28.46     28.46 o 
  -2  15   2      226.18      195.06     35.14 o 
  -1  15   2       30.57       32.05     22.74 o 
   0  15   2       19.23       32.23     14.93 o 
   1  15   2        6.27        4.65     20.28 o 
   2  15   2       93.68       31.92     27.01 o 
   3  15   2        0.03       20.88     22.75 o 
   4  15   2        1.80       10.59     16.76 o 
  -4  16   2       52.64       18.57     31.25 o 
  -3  16   2        5.27       15.34     24.75 o 
  -2  16   2      801.73      834.95     57.18 o 
  -1  16   2        2.29       18.48     22.27 o 
   0  16   2       99.46       89.28     18.33 o 
   1  16   2        4.92       34.69     21.32 o 
   2  16   2        0.83        7.72     20.36 o 
   3  16   2       21.09        0.00     22.53 o 
   4  16   2        5.84       20.88     16.08 o 
  -4  17   2       21.47       18.51     26.18 o 
  -3  17   2        0.88        6.30     20.87 o 
  -2  17   2      125.39       77.86     31.40 o 
  -1  17   2       24.83       58.98     27.96 o 
   0  17   2        0.12       13.89     23.77 o 
   1  17   2       28.80       15.73     27.23 o 
   2  17   2       13.21       42.60     18.08 o 
   3  17   2       12.20       18.79     20.97 o 
   4  17   2       11.08       22.32     22.32 o 
  -3  18   2        1.07        0.00     23.46 o 
  -2  18   2        3.94        0.00     27.46 o 
  -1  18   2        1.15        2.96     21.94 o 
   0  18   2       61.32       53.74     33.54 o 
   1  18   2      221.12      175.90     34.75 o 
   2  18   2       17.17       21.91     20.48 o 
   3  18   2       20.75       13.43     21.66 o 
  -3  19   2        3.96       12.82     23.11 o 
  -2  19   2       18.56        9.57     24.08 o 
  -1  19   2       60.07       46.31     29.77 o 
   0  19   2        7.66        7.67     14.88 o 
   1  19   2       29.65        8.56     24.71 o 
   2  19   2       20.30        0.00     22.66 o 
   3  19   2        8.76       21.26     17.62 o 
  -3  20   2       11.74       12.68     22.84 o 
  -2  20   2        0.00       16.19     26.50 o 
  -1  20   2       73.13       38.19     29.16 o 
   0  20   2        5.95       19.84     19.84 o 
   1  20   2        0.09        5.85     25.21 o 
   2  20   2        5.06        2.82     19.67 o 
  -2  21   2       10.40       35.59     24.85 o 
  -1  21   2       12.15        0.00     22.40 o 
   0  21   2       96.79       61.56     21.49 o 
   1  21   2        0.82        2.98     23.17 o 
   2  21   2       11.65       13.96     22.85 o 
  -2  22   2        2.58        3.17     24.84 o 
  -1  22   2        5.96       38.83     22.41 o 
   0  22   2      121.18      101.97     24.04 o 
   1  22   2       69.07       71.07     26.16 o 
  -1  23   2        0.64        6.35     25.44 o 
   0  23   2       52.55       71.03     17.98 o 
  -5   0   3      116.48      164.15     35.45 o 
  -3   0   3       33.28       31.35     17.71 o 
  -1   0   3      112.39      172.00     15.10 o 
   1   0   3      324.79      316.78     21.04 o 
   3   0   3       27.72       19.56     19.56 o 
   5   0   3       40.66       58.48     27.14 o 
  -6   1   3       19.82       42.56     25.06 o 
  -5   1   3       15.82       26.01     32.05 o 
  -4   1   3       87.01       37.68     29.68 o 
  -3   1   3      554.79      602.54     37.07 o 
  -2   1   3      163.40      184.69     17.95 o 
  -1   1   3      110.37      138.25     15.25 o 
   0   1   3     3742.26     3717.93     35.04 o 
   1   1   3     1295.57     1217.42     35.01 o 
   2   1   3      567.79      623.07     31.18 o 
   3   1   3      321.44      278.05     29.25 o 
   4   1   3        4.89       15.30     30.58 o 
   5   1   3        4.54       22.61     22.61 o 
  -6   2   3        3.46        8.59     27.55 o 
  -5   2   3       83.79      119.68     29.30 o 
  -4   2   3      155.31      143.28     26.92 o 
  -3   2   3      108.64      139.51     21.11 o 
  -2   2   3       21.08        5.71     14.21 o 
  -1   2   3     3481.63     3408.13     52.84 o 
   0   2   3     4883.82     4732.44    267.38 o 
   1   2   3        0.86        8.13     10.49 o 
   2   2   3      193.34      209.20     20.52 o 
   3   2   3       89.09       73.24     23.28 o 
   4   2   3        0.07       28.50     22.74 o 
   5   2   3        0.12       18.56     25.13 o 
  -6   3   3        0.01        8.12     19.34 o 
  -5   3   3       35.75       63.60     25.96 o 
  -4   3   3      137.59      152.52     29.25 o 
  -3   3   3       12.76       29.72     14.11 o 
  -2   3   3      249.51      276.17     21.98 o 
  -1   3   3     1430.89     1397.32     36.18 o 
   0   3   3     4521.06     4129.53    201.83 o 
   1   3   3      842.33      865.46     30.19 o 
   2   3   3      615.53      695.81     33.97 o 
   3   3   3       14.91       50.59     13.76 o 
   4   3   3        6.53       15.70     27.91 o 
   5   3   3        0.18        6.25     27.99 o 
  -6   4   3       13.52       13.07     24.11 o 
  -5   4   3        0.00       10.60     26.20 o 
  -4   4   3       82.91       59.87     26.66 o 
  -3   4   3        1.46        0.00     19.34 o 
  -2   4   3      890.99      935.37     38.75 o 
  -1   4   3      763.15      748.21     28.44 o 
   0   4   3     1121.32     1033.63     77.27 o 
   1   4   3       91.39      107.85     16.53 o 
   2   4   3       45.97       37.93     18.06 o 
   3   4   3      246.21      214.40     29.78 o 
   4   4   3        1.67       65.61     23.34 o 
   5   4   3       55.44       39.07     39.07 o 
  -6   5   3        0.99       21.33     21.33 o 
  -5   5   3        0.04       26.49     26.49 o 
  -4   5   3      380.19      363.52     40.93 o 
  -3   5   3      452.94      433.73     34.35 o 
  -2   5   3     1534.87     1445.60     49.58 o 
  -1   5   3     3879.25     3549.85     61.84 o 
   0   5   3     1194.11     1111.42     24.01 o 
   1   5   3     4193.49     4020.76     68.06 o 
   2   5   3      385.70      408.32     28.06 o 
   3   5   3        0.68        5.99     16.57 o 
   4   5   3       22.93        5.26     28.55 o 
   5   5   3      132.29      199.91     33.94 o 
  -6   6   3        1.37       23.51     23.51 o 
  -5   6   3       37.82       49.12     28.36 o 
  -4   6   3      171.21      164.69     31.37 o 
  -3   6   3      103.68       88.80     21.36 o 
  -2   6   3     1181.94     1260.68     46.95 o 
  -1   6   3     1423.52     1428.63     42.78 o 
   0   6   3       24.64       31.61      9.65 o 
   1   6   3      170.62      208.77     19.19 o 
   2   6   3     1044.44     1094.09     44.47 o 
   3   6   3       64.80       81.42     21.55 o 
   4   6   3       88.18      131.76     29.83 o 
   5   6   3        0.30       12.35     30.62 o 
  -5   7   3       22.94       33.47     27.31 o 
  -4   7   3      265.80      280.25     38.65 o 
  -3   7   3       47.90       16.60     22.33 o 
  -2   7   3        5.73       15.83     17.48 o 
  -1   7   3      824.77      853.42     35.36 o 
   0   7   3     1188.19     1126.06     42.55 o 
   1   7   3     1292.42     1430.46     46.27 o 
   2   7   3     1643.61     1651.61     55.13 o 
   3   7   3       48.20       50.12     20.47 o 
   4   7   3       25.82       23.79     23.79 o 
   5   7   3       54.04       48.80     27.64 o 
  -5   8   3       16.29       48.44     20.76 o 
  -4   8   3     1001.18     1030.87     60.05 o 
  -3   8   3       84.59       93.90     22.80 o 
  -2   8   3     3651.78     3866.46     85.25 o 
  -1   8   3        4.92        6.78     18.89 o 
   0   8   3       14.62       16.87     15.46 o 
   1   8   3     1162.66     1177.18     43.75 o 
   2   8   3      239.62      263.17     25.92 o 
   3   8   3        5.49       47.29     20.86 o 
   4   8   3       91.07       66.46     27.75 o 
   5   8   3       76.41       81.02     31.60 o 
  -5   9   3       32.48        8.72     27.14 o 
  -4   9   3       93.10       85.01     27.82 o 
  -3   9   3      508.57      580.51     44.79 o 
  -2   9   3     2254.35     2273.22     70.21 o 
  -1   9   3       18.58       37.54     13.85 o 
   0   9   3        5.17       19.80      8.35 o 
   1   9   3       93.35       92.99     21.22 o 
   2   9   3        6.36       14.93     14.93 o 
   3   9   3       26.45        8.89     21.53 o 
   4   9   3        3.66       50.81     23.78 o 
   5   9   3        0.34       24.11     24.11 o 
  -5  10   3        4.58       23.50     23.50 o 
  -4  10   3        0.14       25.58     21.44 o 
  -3  10   3      610.07      639.27     47.55 o 
  -2  10   3       33.67       23.77     20.00 o 
  -1  10   3      383.53      408.05     29.22 o 
   0  10   3      597.41      610.04     24.71 o 
   1  10   3        0.10        6.50     11.48 o 
   2  10   3      122.47      118.05     22.06 o 
   3  10   3       82.62       73.36     22.00 o 
   4  10   3      251.04      247.64     33.17 o 
   5  10   3       23.50       23.02     20.35 o 
  -5  11   3        0.21       30.01     20.35 o 
  -4  11   3       21.62       11.75     27.57 o 
  -3  11   3      471.09      328.05     43.18 o 
  -2  11   3      349.59      396.86     33.47 o 
  -1  11   3        1.64       19.96     15.89 o 
   0  11   3     1737.65     1689.78     40.67 o 
   1  11   3      363.46      385.20     32.11 o 
   2  11   3      287.77      290.19     30.41 o 
   3  11   3      102.60      106.54     23.56 o 
   4  11   3       45.88        8.10     26.08 o 
   5  11   3        4.28        8.43     18.82 o 
  -5  12   3        5.49        3.03     23.64 o 
  -4  12   3        1.59        3.04     24.42 o 
  -3  12   3      293.58      302.15     38.89 o 
  -2  12   3      283.36      337.01     33.94 o 
  -1  12   3       12.79        0.00     20.02 o 
   0  12   3        4.92        6.21     12.69 o 
   1  12   3       39.47       47.47     18.13 o 
   2  12   3        3.08        4.26     19.96 o 
   3  12   3      110.89      139.12     22.78 o 
   4  12   3       24.46       32.55     19.92 o 
  -5  13   3       57.17       57.55     26.94 o 
  -4  13   3       12.04       31.09     23.69 o 
  -3  13   3     1300.22     1324.50     69.33 o 
  -2  13   3       57.70       61.38     24.94 o 
  -1  13   3      148.84      157.41     27.00 o 
   0  13   3      800.65      865.52     40.39 o 
   1  13   3      297.17      328.94     32.36 o 
   2  13   3        0.87       87.51     17.81 o 
   3  13   3        8.84       42.66     18.26 o 
   4  13   3        9.22       21.66     22.66 o 
  -4  14   3        0.57       41.26     23.52 o 
  -3  14   3        2.53       20.70     28.83 o 
  -2  14   3        2.75       26.56     26.56 o 
  -1  14   3       26.49       16.33     20.75 o 
   0  14   3       43.94       57.03     15.32 o 
   1  14   3       34.80       28.48     17.09 o 
   2  14   3       25.24       11.78     18.10 o 
   3  14   3       50.12       20.56     25.43 o 
   4  14   3        3.91        5.38     19.01 o 
  -4  15   3        0.66        3.22     23.87 o 
  -3  15   3       19.83        6.16     25.34 o 
  -2  15   3        1.53       13.90     21.34 o 
  -1  15   3       79.38       25.17     25.17 o 
   0  15   3       21.46       35.87     13.38 o 
   1  15   3       20.51       86.51     22.31 o 
   2  15   3       79.72      108.47     26.53 o 
   3  15   3        0.36       21.74     21.74 o 
   4  15   3        3.56       13.27     19.31 o 
  -4  16   3       11.26       48.51     23.09 o 
  -3  16   3        0.03       98.26     19.26 o 
  -2  16   3       28.22       11.70     29.27 o 
  -1  16   3       53.77       61.90     23.62 o 
   0  16   3        2.18        4.48     16.47 o 
   1  16   3       44.57       19.84     22.18 o 
   2  16   3       33.06       41.01     19.51 o 
   3  16   3        6.91       20.17     20.17 o 
   4  16   3        0.71       23.36     17.41 o 
  -4  17   3       20.60       12.86     27.66 o 
  -3  17   3       15.23        6.49     32.11 o 
  -2  17   3       65.46      119.44     25.46 o 
  -1  17   3      110.79      168.57     27.84 o 
   0  17   3        9.78       37.01     13.60 o 
   1  17   3        7.33        5.23     20.55 o 
   2  17   3       19.20        2.65     21.35 o 
   3  17   3       53.86       47.92     25.25 o 
  -3  18   3        7.30        6.58     23.69 o 
  -2  18   3        4.08        3.17     23.52 o 
  -1  18   3       16.58       21.04     23.48 o 
   0  18   3        4.06        1.26     15.04 o 
   1  18   3       14.82       13.64     25.74 o 
   2  18   3        5.25       13.54     18.59 o 
   3  18   3       62.60       63.59     25.14 o 
  -3  19   3       60.59       78.99     31.23 o 
  -2  19   3        0.49       16.27     30.71 o 
  -1  19   3       20.96       15.65     30.50 o 
   0  19   3      324.72      384.68     46.83 o 
   1  19   3       23.54       16.94     25.88 o 
   2  19   3        0.77       19.25     16.73 o 
   3  19   3       29.79       33.90     18.24 o 
  -3  20   3       14.39       16.26     25.39 o 
  -2  20   3       23.20       23.07     29.30 o 
  -1  20   3       17.24       25.77     19.83 o 
   0  20   3       33.13       34.90     20.40 o 
   1  20   3        4.06       14.45     27.54 o 
   2  20   3        0.29       16.53     22.35 o 
  -2  21   3        0.54       23.04     21.60 o 
  -1  21   3        5.90        9.83     20.41 o 
   0  21   3       43.11       29.54     20.63 o 
   1  21   3       37.45       29.12     20.99 o 
   2  21   3       12.27        2.73     17.84 o 
  -2  22   3        0.24       19.36     23.73 o 
  -1  22   3        5.81        0.00     25.28 o 
   0  22   3      153.85      153.86     23.60 o 
   1  22   3        2.57       23.16     26.20 o 
   0  23   3       83.38       60.08     19.73 o 
  -6   0   4       35.91       74.34     27.24 o 
  -4   0   4       30.76       37.29     21.87 o 
  -2   0   4      473.81      504.49     27.91 o 
   0   0   4      299.38      326.21     14.85 o 
   2   0   4      466.02      426.07     28.54 o 
   4   0   4      227.80      222.82     38.42 o 
  -6   1   4        2.91        8.85     23.39 o 
  -5   1   4       17.82       37.90     26.79 o 
  -4   1   4       32.54       25.82     25.82 o 
  -3   1   4       86.36       78.09     17.82 o 
  -2   1   4      303.58      286.16     22.81 o 
  -1   1   4       34.78       64.29     12.82 o 
   0   1   4      126.68      105.99     10.41 o 
   1   1   4      117.19       83.24     16.22 o 
   2   1   4      275.53      245.10     25.04 o 
   3   1   4       62.71       64.26     22.19 o 
   4   1   4       94.67      102.18     28.35 o 
   5   1   4       23.61       66.55     24.19 o 
  -6   2   4        0.14       13.89     23.43 o 
  -5   2   4      106.23      108.77     25.50 o 
  -4   2   4       76.17       68.94     26.58 o 
  -3   2   4        9.33       18.96     15.72 o 
  -2   2   4       34.39       24.77     14.31 o 
  -1   2   4      147.31      120.68     16.74 o 
   0   2   4      697.67      684.01     18.83 o 
   1   2   4       81.63       79.48     14.19 o 
   2   2   4        7.88        5.85     14.08 o 
   3   2   4       83.20       83.68     23.89 o 
   4   2   4       19.97       13.34     25.17 o 
   5   2   4        0.28       49.52     23.58 o 
  -6   3   4        7.59        5.43     24.57 o 
  -5   3   4       22.98       55.29     25.63 o 
  -4   3   4       37.52       70.23     21.24 o 
  -3   3   4      186.67      207.28     25.79 o 
  -2   3   4      299.14      407.91     25.83 o 
  -1   3   4       12.93       11.30     15.12 o 
   0   3   4       37.56       24.35      8.59 o 
   1   3   4      501.20      490.01     27.12 o 
   2   3   4       58.97       64.58     18.10 o 
   3   3   4       23.07        0.00     17.60 o 
   4   3   4      309.25      368.26     40.71 o 
   5   3   4        2.95       59.74     25.74 o 
  -6   4   4        2.48        0.00     25.64 o 
  -5   4   4        3.30       16.92     22.91 o 
  -4   4   4       83.66      116.45     27.72 o 
  -3   4   4        0.68        3.76     16.81 o 
  -2   4   4      176.92      190.01     21.05 o 
  -1   4   4      163.21      148.58     17.06 o 
   0   4   4      437.04      435.89     16.45 o 
   1   4   4        1.53       68.96     15.44 o 
   2   4   4      373.77      394.26     29.72 o 
   3   4   4       77.00       96.90     22.28 o 
   4   4   4        0.43       30.10     27.50 o 
   5   4   4      182.50      180.64     37.62 o 
  -6   5   4        8.72       25.90     25.90 o 
  -5   5   4       44.60       31.71     28.09 o 
  -4   5   4      172.95      157.78     37.05 o 
  -3   5   4       59.88       56.85     21.41 o 
  -2   5   4      499.36      562.64     30.93 o 
  -1   5   4       81.40       66.88     12.92 o 
   0   5   4     1582.94     1542.96     30.14 o 
   1   5   4      788.00      748.34     33.96 o 
   2   5   4      131.08      169.59     19.84 o 
   3   5   4       47.08       81.48     23.07 o 
   4   5   4        2.42       30.09     30.09 o 
   5   5   4      113.81      104.73     32.53 o 
  -5   6   4      174.34      144.29     30.76 o 
  -4   6   4      142.95      175.60     32.21 o 
  -3   6   4       58.83       57.49     22.86 o 
  -2   6   4      502.17      475.36     32.96 o 
  -1   6   4     1806.20     1898.65     50.55 o 
   0   6   4      174.92      175.03     13.94 o 
   1   6   4      449.93      419.69     28.26 o 
   2   6   4      411.72      397.66     31.27 o 
   3   6   4       41.91       28.44     21.55 o 
   4   6   4        0.00       11.08     23.19 o 
   5   6   4        8.01       31.59     26.45 o 
  -5   7   4       61.86       90.20     28.51 o 
  -4   7   4       24.68       51.38     29.00 o 
  -3   7   4      225.86      183.17     29.95 o 
  -2   7   4       53.20       76.95     20.00 o 
  -1   7   4      237.74      262.21     23.47 o 
   0   7   4      292.30      295.42     15.83 o 
   1   7   4      406.62      446.17     31.31 o 
   2   7   4      531.76      644.64     35.83 o 
   3   7   4       58.75       96.14     22.70 o 
   4   7   4       41.65       33.43     22.66 o 
   5   7   4      273.97      259.70     38.96 o 
  -5   8   4       29.53       45.98     25.46 o 
  -4   8   4     1170.79     1366.72     66.19 o 
  -3   8   4       54.10       83.88     23.02 o 
  -2   8   4     2945.30     2763.13     73.82 o 
  -1   8   4     2222.08     2103.69     58.79 o 
   0   8   4      518.72      519.48     61.53 o 
   1   8   4      300.67      292.14     24.94 o 
   2   8   4        9.44       25.49     15.66 o 
   3   8   4       20.04       27.49     23.11 o 
   4   8   4       37.40       22.37     25.95 o 
   5   8   4       62.20       74.00     26.18 o 
  -5   9   4       18.35        3.11     26.64 o 
  -4   9   4       88.76      135.74     29.05 o 
  -3   9   4      135.62      145.68     28.15 o 
  -2   9   4     1631.66     1690.66     59.44 o 
  -1   9   4      186.56      209.41     21.88 o 
   0   9   4      392.32      429.75     19.61 o 
   1   9   4      418.94      423.95     29.37 o 
   2   9   4        0.42       28.66     13.66 o 
   3   9   4        0.21       14.09     23.02 o 
   4   9   4        0.19       42.09     22.29 o 
   5   9   4        5.09       27.21     24.00 o 
  -5  10   4       13.78       18.96     23.22 o 
  -4  10   4      165.02      161.06     34.27 o 
  -3  10   4      960.98      938.26     57.53 o 
  -2  10   4      138.65      167.48     25.37 o 
  -1  10   4      495.38      528.86     33.54 o 
   0  10   4        1.10        8.80      9.56 o 
   1  10   4       40.88       56.68     16.03 o 
   2  10   4        2.59       22.09     24.18 o 
   3  10   4       12.31       24.36     24.36 o 
   4  10   4       58.35       73.10     24.19 o 
   5  10   4        0.06        2.95     21.89 o 
  -5  11   4        2.67       25.52     26.69 o 
  -4  11   4        9.07        3.07     30.90 o 
  -3  11   4        0.03       13.23     26.09 o 
  -2  11   4       74.28       48.32     19.89 o 
  -1  11   4       15.36        3.78     18.24 o 
   0  11   4      309.66      292.57     41.89 o 
   1  11   4        0.48       14.75     17.07 o 
   2  11   4      164.62      130.70     29.34 o 
   3  11   4       44.38       51.92     22.25 o 
   4  11   4        2.56        2.82     22.98 o 
  -5  12   4        5.02       22.43     28.10 o 
  -4  12   4        0.03       28.43     26.23 o 
  -3  12   4      354.27      383.88     41.44 o 
  -2  12   4       47.24       54.19     20.66 o 
  -1  12   4       28.18       86.00     19.43 o 
   0  12   4      111.75       91.99     48.29 o 
   1  12   4      119.78      140.06     21.54 o 
   2  12   4        1.48        4.43     20.02 o 
   3  12   4       51.01       43.02     25.45 o 
   4  12   4       16.21       27.98     22.37 o 
  -5  13   4       34.68       38.31     23.47 o 
  -4  13   4       17.81       29.27     29.27 o 
  -3  13   4        8.49       29.14     28.24 o 
  -2  13   4        5.94        5.06     20.17 o 
  -1  13   4       57.80       55.54     24.43 o 
   0  13   4      194.57      236.40     18.65 o 
   1  13   4        4.73       10.55     15.35 o 
   2  13   4        3.16       11.56     14.81 o 
   3  13   4       35.70       51.69     22.21 o 
   4  13   4       18.39        5.55     21.84 o 
  -4  14   4        0.02       16.45     24.39 o 
  -3  14   4        7.57       45.56     26.32 o 
  -2  14   4        0.04       37.54     16.51 o 
  -1  14   4      116.27      122.32     27.85 o 
   0  14   4      130.63      126.56     24.34 o 
   1  14   4      157.95      172.76     29.52 o 
   2  14   4       10.39       14.49     21.32 o 
   3  14   4       42.45       44.65     27.90 o 
   4  14   4        4.08       16.40     23.22 o 
  -4  15   4        0.60       13.32     19.39 o 
  -3  15   4      101.95       94.49     32.73 o 
  -2  15   4      150.37      187.37     33.36 o 
  -1  15   4       22.43       36.07     23.03 o 
   0  15   4       11.26       21.35     11.99 o 
   1  15   4       12.73        0.00     20.21 o 
   2  15   4       28.22       17.55     17.55 o 
   3  15   4       12.30       45.18     15.72 o 
   4  15   4        0.29        2.67     19.50 o 
  -4  16   4       75.90       96.72     29.25 o 
  -3  16   4        1.63       27.35     27.35 o 
  -2  16   4       48.11       65.70     25.02 o 
  -1  16   4        0.17       19.22     20.40 o 
   0  16   4       49.08       62.45     16.33 o 
   1  16   4       18.96       37.63     22.56 o 
   2  16   4        3.31       21.37     21.37 o 
   3  16   4       11.74        2.68     23.75 o 
   4  16   4        0.47        2.60     18.20 o 
  -4  17   4        1.48       26.48     28.85 o 
  -3  17   4        4.26       29.83     25.03 o 
  -2  17   4       90.26       56.12     29.58 o 
  -1  17   4       22.19        5.82     22.90 o 
   0  17   4        2.95        1.63     26.80 o 
   1  17   4       28.11       31.53     23.20 o 
   2  17   4        0.68        0.00     15.95 o 
   3  17   4        0.44       21.32     20.99 o 
  -3  18   4        4.90        3.34     24.84 o 
  -2  18   4       24.95       41.96     25.19 o 
  -1  18   4        1.34       27.47     27.47 o 
   0  18   4       22.00       35.06     17.26 o 
   1  18   4       39.54        5.45     23.48 o 
   2  18   4        1.17       18.92     20.79 o 
   3  18   4       10.08        0.00     19.37 o 
  -3  19   4        2.26        3.34     23.45 o 
  -2  19   4        6.73        9.90     24.92 o 
  -1  19   4        6.48       41.22     19.30 o 
   0  19   4        2.39       25.71     16.27 o 
   1  19   4       15.57       19.65     19.65 o 
   2  19   4       22.53       27.24     21.79 o 
   3  19   4        7.31       25.73     19.59 o 
  -3  20   4       32.79       46.18     23.33 o 
  -2  20   4       57.04       33.35     27.91 o 
  -1  20   4       91.79       97.62     29.81 o 
   0  20   4       57.20       71.73     16.09 o 
   1  20   4        1.75       14.29     20.00 o 
   2  20   4        9.89        2.71     19.75 o 
  -2  21   4        0.70       23.26     25.52 o 
  -1  21   4        1.89       46.11     20.30 o 
   0  21   4      187.17      152.01     38.21 o 
   1  21   4       45.07       43.00     19.24 o 
   2  21   4       14.40        5.31     24.10 o 
  -1  22   4       29.65       19.68     26.64 o 
   0  22   4       12.00       26.48     18.27 o 
   1  22   4        8.83        5.67     18.79 o 
  -5   0   5       44.80       29.47     30.32 o 
  -3   0   5       23.01       17.72     18.15 o 
  -1   0   5      385.02      430.13     23.65 o 
   1   0   5     1709.70     1680.12     46.75 o 
   3   0   5      195.71      171.71     30.62 o 
   5   0   5        1.14       17.57     22.70 o 
  -6   1   5       31.38       44.81     24.40 o 
  -5   1   5       72.09        2.95     34.61 o 
  -4   1   5        9.73       29.69     20.30 o 
  -3   1   5      196.18      197.37     22.31 o 
  -2   1   5      344.60      320.56     26.22 o 
  -1   1   5     1178.32     1105.01     35.98 o 
   0   1   5        0.20        0.93      7.26 o 
   1   1   5       54.40       74.83     16.13 o 
   2   1   5       89.46       80.55     18.77 o 
   3   1   5        0.65        8.53     17.82 o 
   4   1   5      674.65      655.46     48.78 o 
   5   1   5       10.19       24.10     26.94 o 
  -6   2   5        1.79        8.50     29.02 o 
  -5   2   5      319.52      291.87     44.58 o 
  -4   2   5        5.42       12.02     24.44 o 
  -3   2   5      414.13      386.29     30.37 o 
  -2   2   5      664.03      701.38     34.43 o 
  -1   2   5     2314.01     2171.37     50.81 o 
   0   2   5       32.31       41.40      9.20 o 
   1   2   5     4019.87     3921.78     71.08 o 
   2   2   5        4.56       20.94     14.33 o 
   3   2   5        9.81        0.00     19.86 o 
   4   2   5       18.31       55.02     24.60 o 
   5   2   5        0.07       12.34     26.53 o 
  -6   3   5        4.00       22.97     17.69 o 
  -5   3   5      121.59      114.42     32.43 o 
  -4   3   5        8.81       25.80     25.80 o 
  -3   3   5      178.51      142.42     23.83 o 
  -2   3   5      174.18      169.52     21.49 o 
  -1   3   5        5.76       33.80     11.04 o 
   0   3   5      443.83      445.12     43.10 o 
   1   3   5     5181.67     5242.71     83.88 o 
   2   3   5       92.81      117.33     18.47 o 
   3   3   5        0.12       21.19     21.19 o 
   4   3   5      530.28      537.44     51.76 o 
   5   3   5       33.62       18.82     32.61 o 
  -6   4   5        0.69       14.54     24.50 o 
  -5   4   5      165.14      186.15     38.23 o 
  -4   4   5        4.17       20.52     23.23 o 
  -3   4   5       43.48       30.38     20.09 o 
  -2   4   5      300.28      247.73     22.96 o 
  -1   4   5        0.23        9.23     12.82 o 
   0   4   5       74.21      253.23    150.92 o 
   1   4   5       73.52       81.22     17.67 o 
   2   4   5       53.65       26.38     26.38 o 
   3   4   5       28.71       49.58     21.13 o 
   4   4   5      215.14      164.76     36.59 o 
   5   4   5       46.69       44.44     25.01 o 
  -6   5   5       18.97       17.61     22.73 o 
  -5   5   5      324.52      362.37     44.54 o 
  -4   5   5       53.99       73.99     24.79 o 
  -3   5   5      285.80      307.53     32.69 o 
  -2   5   5     1743.85     1863.75     55.88 o 
  -1   5   5        1.90        6.15     14.79 o 
   0   5   5      665.85      681.81     22.20 o 
   1   5   5      123.54      175.10     20.86 o 
   2   5   5        0.92       17.61     18.49 o 
   3   5   5      114.98       98.94     30.93 o 
   4   5   5       12.57       40.24     25.70 o 
   5   5   5        0.53       12.78     26.33 o 
  -5   6   5       18.28       34.61     31.62 o 
  -4   6   5      304.84      381.03     38.48 o 
  -3   6   5       26.77       20.69     20.69 o 
  -2   6   5        0.50       12.79     17.76 o 
  -1   6   5     1569.43     1493.72     47.74 o 
   0   6   5      284.95      281.08     49.05 o 
   1   6   5      161.83      176.20     21.15 o 
   2   6   5      400.69      442.08     36.44 o 
   3   6   5        4.46       22.66     22.66 o 
   4   6   5        1.17       17.40     25.62 o 
   5   6   5       23.24        6.40     28.53 o 
  -5   7   5       20.51       35.11     26.92 o 
  -4   7   5        0.74       25.26     24.30 o 
  -3   7   5      111.75      125.96     26.24 o 
  -2   7   5      269.55      275.38     29.86 o 
  -1   7   5      213.74      198.53     23.50 o 
   0   7   5      619.17      575.32     23.14 o 
   1   7   5      204.95      197.35     21.81 o 
   2   7   5      351.41      345.57     31.65 o 
   3   7   5        0.23       36.00     23.14 o 
   4   7   5        8.31       26.30     22.07 o 
   5   7   5       20.29        9.51     26.35 o 
  -5   8   5        1.29        3.24     28.41 o 
  -4   8   5     1484.59     1627.13     74.27 o 
  -3   8   5       95.00       97.73     29.07 o 
  -2   8   5        5.04       14.69     15.13 o 
  -1   8   5      707.05      781.64     37.76 o 
   0   8   5       46.59       61.64     11.93 o 
   1   8   5       16.85       26.16     15.34 o 
   2   8   5      129.40      142.34     21.64 o 
   3   8   5        0.04       19.62     18.36 o 
   4   8   5        8.42       14.67     28.89 o 
   5   8   5       22.65        3.13     25.24 o 
  -5   9   5        8.62       49.19     22.01 o 
  -4   9   5      153.87      146.36     35.19 o 
  -3   9   5     1092.88     1154.46     58.98 o 
  -2   9   5        8.20       19.69     18.48 o 
  -1   9   5        0.45        5.05     13.97 o 
   0   9   5      301.09      442.31    191.85 o 
   1   9   5      261.04      281.54     26.94 o 
   2   9   5      247.38      290.49     27.41 o 
   3   9   5        3.17        7.53     18.92 o 
   4   9   5       11.01        2.92     22.98 o 
   5   9   5        1.93        9.21     21.93 o 
  -5  10   5        2.38       16.54     25.41 o 
  -4  10   5       35.77       55.38     28.23 o 
  -3  10   5      311.40      291.58     43.26 o 
  -2  10   5        1.75       25.35     19.37 o 
  -1  10   5      967.83      986.44     45.80 o 
   0  10   5       20.79        8.06     12.66 o 
   1  10   5        1.81        7.40     15.46 o 
   2  10   5        1.31        6.44     22.01 o 
   3  10   5        0.00       17.89     22.43 o 
   4  10   5        0.01       23.47     21.96 o 
  -5  11   5        0.53        9.97     25.12 o 
  -4  11   5      118.76      101.29     34.98 o 
  -3  11   5      158.17      151.95     35.38 o 
  -2  11   5        2.28       15.86     19.88 o 
  -1  11   5       12.12        1.99     19.86 o 
   0  11   5     1057.09     1058.25     34.30 o 
   1  11   5        0.29       23.54     12.71 o 
   2  11   5        5.23       11.18     22.05 o 
   3  11   5      108.60       54.73     28.90 o 
   4  11   5        1.02       20.43     24.96 o 
  -5  12   5       20.29       13.31     25.32 o 
  -4  12   5       16.38       35.70     30.63 o 
  -3  12   5      605.32      606.39     52.89 o 
  -2  12   5      256.37      271.63     32.89 o 
  -1  12   5       78.12       38.53     24.03 o 
   0  12   5      857.26      888.07     33.85 o 
   1  12   5       69.07       70.83     17.43 o 
   2  12   5        9.08       26.65     26.65 o 
   3  12   5       85.89       29.15     28.92 o 
   4  12   5        4.89       26.04     20.66 o 
  -5  13   5       16.88       42.94     23.13 o 
  -4  13   5        7.23       43.09     24.57 o 
  -3  13   5      618.00      553.64     50.50 o 
  -2  13   5        1.17       23.28     22.38 o 
  -1  13   5      135.14      140.81     27.82 o 
   0  13   5        0.29        5.81     11.90 o 
   1  13   5       37.75       35.32     23.36 o 
   2  13   5       16.65        9.69     22.43 o 
   3  13   5       10.59       21.50     22.48 o 
   4  13   5        4.40        8.56     20.36 o 
  -4  14   5       21.14       13.47     24.28 o 
  -3  14   5      384.33      340.83     42.47 o 
  -2  14   5       12.40       24.73     21.78 o 
  -1  14   5       23.18        9.94     27.39 o 
   0  14   5      145.30      114.64     20.02 o 
   1  14   5      182.12      149.16     28.91 o 
   2  14   5       74.15       87.64     27.31 o 
   3  14   5       70.67       56.95     24.42 o 
   4  14   5        2.92       19.54     20.69 o 
  -4  15   5        4.92       27.16     26.71 o 
  -3  15   5       22.37       16.04     30.58 o 
  -2  15   5        7.61       20.30     21.50 o 
  -1  15   5       20.14        2.66     26.12 o 
   0  15   5       94.29      108.75     18.57 o 
   1  15   5       86.86       68.70     23.01 o 
   2  15   5       25.51       23.24     23.24 o 
   3  15   5       46.22       32.68     24.04 o 
   4  15   5        0.71        5.42     20.65 o 
  -4  16   5       15.50       28.58     28.58 o 
  -3  16   5       46.11        0.00     31.26 o 
  -2  16   5        0.13        0.00     24.74 o 
  -1  16   5       28.52        8.45     23.41 o 
   0  16   5        0.06        9.14     16.17 o 
   1  16   5       19.90       56.47     22.37 o 
   2  16   5       40.85        7.93     25.50 o 
   3  16   5        0.59        8.15     19.41 o 
  -4  17   5        7.43       16.80     28.68 o 
  -3  17   5       12.01       20.15     27.29 o 
  -2  17   5      112.55       63.37     29.40 o 
  -1  17   5        8.65        8.93     23.58 o 
   0  17   5        0.59       17.34     17.34 o 
   1  17   5        1.28        0.00     22.64 o 
   2  17   5       59.74       96.96     20.88 o 
   3  17   5       16.97       16.13     21.84 o 
  -3  18   5       15.30       23.73     25.11 o 
  -2  18   5        7.19        9.82     21.90 o 
  -1  18   5       28.27       31.04     22.40 o 
   0  18   5       16.29       34.56     16.42 o 
   1  18   5        1.44       21.50     21.50 o 
   2  18   5      190.08      103.35     34.19 o 
   3  18   5       25.94       36.86     18.62 o 
  -3  19   5       11.54       26.79     26.79 o 
  -2  19   5        2.54       27.11     27.11 o 
  -1  19   5       17.51       51.41     24.46 o 
   0  19   5       77.36       81.35     19.50 o 
   1  19   5       51.20       90.01     23.20 o 
   2  19   5       26.97       38.06     24.33 o 
  -2  20   5        0.36        3.36     27.10 o 
  -1  20   5       59.44       42.67     33.33 o 
   0  20   5        5.57        9.92     15.63 o 
   1  20   5       17.63       28.41     19.27 o 
   2  20   5       13.82       13.43     22.63 o 
  -2  21   5        6.94       20.00     20.00 o 
  -1  21   5        0.50        3.32     21.68 o 
   0  21   5       13.77        1.79     16.71 o 
   1  21   5       19.06       39.64     18.79 o 
  -1  22   5        0.19       16.39     25.61 o 
   0  22   5        3.73       13.62     13.03 o 
  -6   0   6      364.19      261.41     42.44 o 
  -4   0   6       95.31      123.96     22.94 o 
  -2   0   6      483.74      477.41     28.95 o 
   0   0   6        5.20        1.33      8.76 o 
   2   0   6       11.62       25.67     15.97 o 
   4   0   6      145.40      108.59     31.64 o 
  -6   1   6        5.07        6.22     29.20 o 
  -5   1   6      250.29      296.20     41.15 o 
  -4   1   6       30.01       26.27     19.34 o 
  -3   1   6        2.79       15.55     14.95 o 
  -2   1   6      416.65      404.49     28.03 o 
  -1   1   6       56.25       69.86     13.87 o 
   0   1   6     1923.19     1994.63     48.07 o 
   1   1   6      201.89      164.29     21.84 o 
   2   1   6        0.69       13.88     15.71 o 
   3   1   6      480.16      474.41     39.13 o 
   4   1   6       55.00       16.65     27.15 o 
   5   1   6       35.77       74.59     19.58 o 
  -6   2   6        6.72        6.23     25.73 o 
  -5   2   6       77.52      117.37     34.19 o 
  -4   2   6      215.49      199.51     29.16 o 
  -3   2   6      572.56      622.74     37.28 o 
  -2   2   6        6.64        2.84     17.25 o 
  -1   2   6      622.99      629.07     30.59 o 
   0   2   6     3688.30     3534.03     90.78 o 
   1   2   6      679.01      750.32     35.58 o 
   2   2   6      302.50      274.23     27.01 o 
   3   2   6      118.83       64.45     26.85 o 
   4   2   6      263.18      331.09     40.11 o 
   5   2   6        0.00       25.15     25.15 o 
  -6   3   6       11.93        9.40     29.20 o 
  -5   3   6      155.94      117.38     37.34 o 
  -4   3   6        1.99        2.46     23.05 o 
  -3   3   6      248.09      236.85     28.42 o 
  -2   3   6        6.11        5.86     12.75 o 
  -1   3   6       14.39        8.79     13.10 o 
   0   3   6      351.37      335.25     46.56 o 
   1   3   6      247.78      311.58     25.98 o 
   2   3   6       14.34       18.51     18.51 o 
   3   3   6       61.87       98.76     32.09 o 
   4   3   6      492.73      467.22     50.45 o 
   5   3   6       53.39       65.27     30.92 o 
  -6   4   6        4.77        6.28     23.88 o 
  -5   4   6      183.88      173.11     40.19 o 
  -4   4   6      114.50       97.11     30.23 o 
  -3   4   6       32.65       25.26     20.83 o 
  -2   4   6      546.35      617.74     33.78 o 
  -1   4   6        5.24       18.43     13.03 o 
   0   4   6      407.25      401.08     23.01 o 
   1   4   6        3.66       17.12     17.12 o 
   2   4   6       64.02       56.21     19.47 o 
   3   4   6      797.56      815.20     51.18 o 
   4   4   6        4.89       17.61     27.82 o 
   5   4   6        9.54       18.89     25.58 o 
  -5   5   6      177.78      204.72     39.69 o 
  -4   5   6        8.87       42.49     23.13 o 
  -3   5   6      156.21      138.93     24.69 o 
  -2   5   6     3021.80     2938.21     73.30 o 
  -1   5   6      789.27      786.01     35.43 o 
   0   5   6      657.80      673.56     53.49 o 
   1   5   6      463.66      524.45     32.82 o 
   2   5   6        6.19       11.62     17.76 o 
   3   5   6        0.00       29.51     26.96 o 
   4   5   6       20.50        5.94     24.91 o 
   5   5   6       11.99        3.19     25.61 o 
  -5   6   6       29.91        3.23     29.92 o 
  -4   6   6        0.11       38.53     26.39 o 
  -3   6   6      133.75      169.88     23.67 o 
  -2   6   6       93.80       93.87     20.96 o 
  -1   6   6      313.56      306.16     25.23 o 
   0   6   6       25.78       29.51      9.44 o 
   1   6   6        0.99        3.28     17.74 o 
   2   6   6       41.66       58.15     17.59 o 
   3   6   6        2.71       32.71     26.26 o 
   4   6   6       48.34       54.23     25.56 o 
   5   6   6        3.02       27.73     27.73 o 
  -5   7   6        6.00       26.32     25.89 o 
  -4   7   6        1.32        2.86     25.95 o 
  -3   7   6      264.58      267.18     34.50 o 
  -2   7   6      192.72      190.64     24.17 o 
  -1   7   6       34.24       30.04     16.06 o 
   0   7   6      141.49      143.10     15.00 o 
   1   7   6        6.08        8.60     16.21 o 
   2   7   6        5.89       18.73     15.71 o 
   3   7   6       18.34       41.14     19.57 o 
   4   7   6        0.03        9.10     27.34 o 
   5   7   6        4.53       38.01     23.26 o 
  -5   8   6        6.99       19.99     27.06 o 
  -4   8   6      264.95      253.07     34.82 o 
  -3   8   6        4.45        2.37     23.96 o 
  -2   8   6        2.62       19.38     19.38 o 
  -1   8   6       38.76       33.87     15.15 o 
   0   8   6        2.24       16.86      9.18 o 
   1   8   6      578.86      530.40     39.14 o 
   2   8   6      280.53      256.56     33.33 o 
   3   8   6       23.18       34.11     25.84 o 
   4   8   6       13.34        0.00     26.99 o 
  -5   9   6        1.37       10.10     24.02 o 
  -4   9   6       72.53       88.07     33.96 o 
  -3   9   6      214.54      205.85     32.93 o 
  -2   9   6       32.51       59.99     18.86 o 
  -1   9   6        0.27        1.83     16.19 o 
   0   9   6      897.15      938.70     32.49 o 
   1   9   6        1.44       17.16     17.77 o 
   2   9   6       23.03       20.12     21.56 o 
   3   9   6       26.82       24.05     22.21 o 
   4   9   6        0.56        0.00     21.18 o 
  -5  10   6        7.65       30.66     30.66 o 
  -4  10   6       70.16       90.71     28.49 o 
  -3  10   6      382.58      425.04     41.82 o 
  -2  10   6       14.89       26.51     18.74 o 
  -1  10   6      161.93      174.23     25.76 o 
   0  10   6        0.30       13.21     18.11 o 
   1  10   6       32.22        2.01     20.38 o 
   2  10   6       87.88       83.37     24.05 o 
   3  10   6       19.80        8.16     23.53 o 
   4  10   6       17.09        9.12     25.29 o 
  -5  11   6        2.84       37.32     24.71 o 
  -4  11   6       64.33       38.58     33.41 o 
  -3  11   6        7.05       11.11     22.17 o 
  -2  11   6       74.98      127.31     25.17 o 
  -1  11   6      188.76      153.67     28.33 o 
   0  11   6        0.41        2.97     12.07 o 
   1  11   6        4.86       17.98     17.98 o 
   2  11   6        0.74       23.83     23.83 o 
   3  11   6        3.10       63.38     14.83 o 
   4  11   6       82.23       60.41     27.01 o 
  -5  12   6        1.83       16.92     24.64 o 
  -4  12   6       71.95       59.24     25.48 o 
  -3  12   6        0.97       14.50     23.76 o 
  -2  12   6      118.83      115.50     27.96 o 
  -1  12   6       59.71       61.04     21.10 o 
   0  12   6      112.88      104.47     17.33 o 
   1  12   6       36.92       55.65     19.77 o 
   2  12   6        2.77       24.74     15.67 o 
   3  12   6        9.97       27.84     21.23 o 
   4  12   6        2.11        2.98     22.88 o 
  -4  13   6      238.30      171.09     38.96 o 
  -3  13   6       46.88       84.82     25.33 o 
  -2  13   6       19.59       21.31     26.66 o 
  -1  13   6      213.78      220.40     28.54 o 
   0  13   6        9.96        7.65     12.46 o 
   1  13   6      194.58      254.79     31.96 o 
   2  13   6        0.22       10.21     21.36 o 
   3  13   6        0.21       26.45     26.45 o 
   4  13   6       24.62        8.74     26.26 o 
  -4  14   6       62.77       95.15     28.44 o 
  -3  14   6       22.43       12.58     25.15 o 
  -2  14   6       41.19       70.54     24.11 o 
  -1  14   6        0.47        7.76     24.13 o 
   0  14   6      318.59      289.46     25.76 o 
   1  14   6        3.30        7.34     16.43 o 
   2  14   6       31.93       15.72     19.25 o 
   3  14   6       22.29       22.48     23.17 o 
   4  14   6        1.54        0.00     20.84 o 
  -4  15   6        3.06       20.51     32.43 o 
  -3  15   6       88.89      146.16     36.88 o 
  -2  15   6       70.25       86.08     26.03 o 
  -1  15   6      146.79      115.46     31.56 o 
   0  15   6       17.36       16.79     15.17 o 
   1  15   6       99.16      114.92     24.62 o 
   2  15   6      117.71       88.33     28.20 o 
   3  15   6        3.33       11.20     20.96 o 
  -4  16   6      182.04      180.62     35.24 o 
  -3  16   6        0.30       26.63     24.90 o 
  -2  16   6        7.98       27.92     23.44 o 
  -1  16   6      579.36      496.47     48.47 o 
   0  16   6       82.01       68.71     19.29 o 
   1  16   6       30.40       55.65     24.72 o 
   2  16   6      182.64      122.46     30.91 o 
   3  16   6        0.96        5.54     21.80 o 
  -4  17   6       71.04       63.85     26.26 o 
  -3  17   6        1.11       30.44     19.42 o 
  -2  17   6       36.88       32.17     23.20 o 
  -1  17   6       15.67       45.66     22.98 o 
   0  17   6       26.20       26.51     16.89 o 
   1  17   6       15.49       30.05     19.90 o 
   2  17   6      153.22      175.78     35.40 o 
   3  17   6        0.80        2.72     19.75 o 
  -3  18   6        2.73        6.79     25.89 o 
  -2  18   6       14.99       76.02     29.02 o 
  -1  18   6        0.67        0.00     18.99 o 
   0  18   6        4.68       20.39     34.99 o 
   1  18   6        0.93        5.59     19.75 o 
   2  18   6        7.65       19.23     21.10 o 
  -3  19   6        6.50       30.37     24.09 o 
  -2  19   6       22.40       36.94     19.87 o 
  -1  19   6       18.39       26.04     30.18 o 
   0  19   6       14.21       21.31     18.41 o 
   1  19   6        1.67        8.50     20.21 o 
   2  19   6        2.50       10.89     19.62 o 
  -2  20   6        8.06        3.35     32.83 o 
  -1  20   6       88.70       52.93     28.84 o 
   0  20   6       39.83       49.77     18.03 o 
   1  20   6        4.91       23.19     23.19 o 
   2  20   6       52.06       26.60     25.80 o 
  -2  21   6       11.67       66.47     26.16 o 
  -1  21   6        1.31       24.81     24.81 o 
   0  21   6       75.62       35.76     42.46 o 
   1  21   6       41.06       55.99     23.07 o 
  -5   0   7       50.22       47.16     25.18 o 
  -3   0   7      355.55      355.62     30.64 o 
  -1   0   7      549.41      578.91     31.34 o 
   1   0   7       37.22        9.00     15.10 o 
   3   0   7     1183.31     1209.32     61.78 o 
   5   0   7       17.60       31.36     24.05 o 
  -6   1   7       70.35        6.04     34.08 o 
  -5   1   7       26.94       18.57     26.11 o 
  -4   1   7        4.34       11.13     19.55 o 
  -3   1   7      414.82      374.93     33.29 o 
  -2   1   7      457.44      460.68     31.92 o 
  -1   1   7      244.41      411.76     28.00 o 
   0   1   7      267.22      310.61     71.28 o 
   1   1   7       11.43       16.67     13.80 o 
   2   1   7       72.45       28.51     21.05 o 
   3   1   7     1506.06     1473.43     66.02 o 
   4   1   7       57.55       62.46     27.52 o 
   5   1   7        4.39        8.78     24.30 o 
  -5   2   7       38.92        8.50     32.88 o 
  -4   2   7        0.00        9.26     19.36 o 
  -3   2   7       68.12       90.63     19.61 o 
  -2   2   7       85.27       72.34     18.33 o 
  -1   2   7      583.03      572.13     31.47 o 
   0   2   7     2137.37     2327.37    102.31 o 
   1   2   7     1141.84     1105.96     45.62 o 
   2   2   7       36.24       38.81     18.61 o 
   3   2   7        1.98       29.29     23.93 o 
   4   2   7       11.65        0.00     23.54 o 
   5   2   7        0.39       38.89     28.53 o 
  -5   3   7      124.67      104.06     30.77 o 
  -4   3   7       49.07       12.14     26.65 o 
  -3   3   7       63.44       54.61     22.75 o 
  -2   3   7      301.87      334.84     27.30 o 
  -1   3   7        7.98        2.89     12.35 o 
   0   3   7        0.22        5.20     10.31 o 
   1   3   7      316.44      360.02     27.93 o 
   2   3   7       64.32       51.79     22.53 o 
   3   3   7       30.44       39.97     29.13 o 
   4   3   7        1.39       20.70     26.91 o 
   5   3   7       11.09        9.14     26.38 o 
  -5   4   7      138.41      150.97     39.36 o 
  -4   4   7        0.04       24.61     24.61 o 
  -3   4   7      101.14       93.46     23.17 o 
  -2   4   7        2.66        8.40     17.86 o 
  -1   4   7       85.41       83.88     19.55 o 
   0   4   7     1154.70     1170.84     36.27 o 
   1   4   7        3.73       21.75     14.30 o 
   2   4   7      239.66      229.98     27.84 o 
   3   4   7      558.25      478.00     44.34 o 
   4   4   7       56.92      105.35     27.41 o 
   5   4   7        8.02        3.09     26.38 o 
  -5   5   7      155.62      170.94     38.78 o 
  -4   5   7        0.08       27.52     27.52 o 
  -3   5   7        3.58        6.39     22.40 o 
  -2   5   7      226.64      295.56     26.57 o 
  -1   5   7       22.27       29.91     12.88 o 
   0   5   7      165.91      158.37     16.31 o 
   1   5   7       45.07       33.20     16.65 o 
   2   5   7       95.23       70.01     22.35 o 
   3   5   7       12.10       15.68     26.42 o 
   4   5   7        5.53       36.72     18.35 o 
   5   5   7        2.24       18.71     22.91 o 
  -5   6   7       25.43       38.80     29.64 o 
  -4   6   7       67.24       44.12     23.06 o 
  -3   6   7       22.69       69.14     27.39 o 
  -2   6   7       73.47       79.58     20.88 o 
  -1   6   7      169.76      156.14     20.60 o 
   0   6   7       97.82       14.81    183.00 o 
   1   6   7       34.47       47.56     16.37 o 
   2   6   7      302.49      300.69     31.73 o 
   3   6   7       11.55       26.79     22.38 o 
   4   6   7        0.46       25.37     25.37 o 
  -5   7   7        3.14       23.01     24.39 o 
  -4   7   7       29.69       14.31     26.37 o 
  -3   7   7      235.70      269.28     34.98 o 
  -2   7   7        2.55       11.73     17.28 o 
  -1   7   7       85.15       86.22     20.73 o 
   0   7   7        0.04        1.45     16.72 o 
   1   7   7      167.82      176.15     25.83 o 
   2   7   7      249.65      238.39     29.70 o 
   3   7   7       11.79       24.33     24.33 o 
   4   7   7        6.11       21.89     25.19 o 
  -5   8   7        7.79       20.00     29.46 o 
  -4   8   7       41.21       76.98     28.39 o 
  -3   8   7        0.19        4.91     21.99 o 
  -2   8   7       44.39       55.92     17.92 o 
  -1   8   7       13.45        7.46     17.55 o 
   0   8   7      191.98      274.32     61.41 o 
   1   8   7        1.10       12.02     15.52 o 
   2   8   7      104.50      129.10     25.82 o 
   3   8   7        0.03       25.71     25.71 o 
   4   8   7        4.73       34.57     21.54 o 
  -5   9   7        1.46        3.38     24.52 o 
  -4   9   7       43.43       67.27     32.36 o 
  -3   9   7      136.52      100.74     29.99 o 
  -2   9   7       94.34       87.87     22.62 o 
  -1   9   7       41.13       69.67     16.79 o 
   0   9   7      171.68      172.46     17.85 o 
   1   9   7       15.95       16.78     17.29 o 
   2   9   7       86.90       55.74     23.63 o 
   3   9   7        4.08       36.87     19.85 o 
   4   9   7        2.32       22.01     24.55 o 
  -5  10   7        1.62       40.64     28.74 o 
  -4  10   7        0.55       28.37     26.15 o 
  -3  10   7        8.63       21.66     23.61 o 
  -2  10   7       15.22       34.97     19.36 o 
  -1  10   7      170.76      174.06     28.32 o 
   0  10   7       39.40       41.81     14.35 o 
   1  10   7      224.48      252.52     29.53 o 
   2  10   7        5.91       22.64     22.64 o 
   3  10   7        0.43       31.62     15.46 o 
   4  10   7        0.32       12.51     25.02 o 
  -5  11   7        1.42       13.57     23.00 o 
  -4  11   7        3.97       19.43     31.68 o 
  -3  11   7        1.98        5.66     22.33 o 
  -2  11   7        0.67        2.47     20.86 o 
  -1  11   7       54.94       83.72     20.87 o 
   0  11   7       71.81       71.44     17.76 o 
   1  11   7      190.48      160.64     30.08 o 
   2  11   7       54.04        2.57     29.63 o 
   3  11   7        0.78       25.62     25.62 o 
   4  11   7        7.68       15.46     27.12 o 
  -5  12   7        7.35       13.48     22.88 o 
  -4  12   7       27.83        3.31     30.50 o 
  -3  12   7       31.32       50.36     24.97 o 
  -2  12   7        0.05       13.08     25.81 o 
  -1  12   7      302.66      320.55     35.48 o 
   0  12   7       57.17       64.79     18.04 o 
   1  12   7      122.26      131.70     28.25 o 
   2  12   7       60.34       34.29     22.53 o 
   3  12   7        5.14       11.66     19.77 o 
   4  12   7        1.61       18.19     24.63 o 
  -4  13   7      103.00      127.77     34.30 o 
  -3  13   7        7.37       40.06     22.84 o 
  -2  13   7      450.55      412.19     45.38 o 
  -1  13   7      118.74       92.23     28.07 o 
   0  13   7       12.48       18.66     15.98 o 
   1  13   7      226.08      204.40     34.35 o 
   2  13   7       11.60       16.18     19.82 o 
   3  13   7       20.65       40.88     21.83 o 
   4  13   7        6.67       14.77     23.81 o 
  -4  14   7      152.56      118.96     29.83 o 
  -3  14   7       93.49      111.61     27.98 o 
  -2  14   7        4.27       23.99     23.99 o 
  -1  14   7       42.24       48.85     28.20 o 
   0  14   7       11.97        7.74     16.29 o 
   1  14   7       19.79       31.06     23.72 o 
   2  14   7       31.62       49.45     26.94 o 
   3  14   7        2.58        2.90     22.32 o 
  -4  15   7       19.46       34.08     23.11 o 
  -3  15   7       11.38       22.98     24.32 o 
  -2  15   7       78.63       82.23     29.38 o 
  -1  15   7      148.30      320.80     39.48 o 
   0  15   7        9.65       11.80     20.63 o 
   1  15   7       71.61      109.71     26.07 o 
   2  15   7       52.11       30.65     24.45 o 
   3  15   7        0.29        0.00     21.08 o 
  -4  16   7       23.66       37.26     26.01 o 
  -3  16   7       13.25       30.15     25.30 o 
  -2  16   7       77.47       31.67     28.69 o 
  -1  16   7       32.20       15.00     26.35 o 
   0  16   7       19.42       17.55     27.23 o 
   1  16   7      131.71      162.28     28.45 o 
   2  16   7        6.08       14.04     23.96 o 
   3  16   7        4.59       23.71     23.71 o 
  -3  17   7        6.82       20.32     21.97 o 
  -2  17   7        0.62       13.05     24.89 o 
  -1  17   7      160.75      115.75     32.65 o 
   0  17   7       93.24       78.19     27.86 o 
   1  17   7        9.28        0.00     23.85 o 
   2  17   7      196.36      165.52     31.36 o 
  -3  18   7        2.41       13.57     21.45 o 
  -2  18   7        0.30        3.32     23.34 o 
  -1  18   7        0.30       22.59     25.20 o 
   0  18   7       18.83        7.07     28.52 o 
   1  18   7        0.07       23.64     23.64 o 
   2  18   7       83.21       63.93     24.39 o 
  -3  19   7       26.45       33.49     25.49 o 
  -2  19   7       32.72       20.22     21.83 o 
  -1  19   7      101.73       85.73     28.38 o 
   0  19   7       35.61       32.38     18.41 o 
   1  19   7       38.78       59.96     21.56 o 
   2  19   7       37.65        5.44     25.24 o 
  -2  20   7       50.95       80.60     23.27 o 
  -1  20   7       28.45       56.54     28.04 o 
   0  20   7        1.72       16.83     19.88 o 
   1  20   7       22.44        5.65     25.30 o 
  -1  21   7        4.74       26.87     26.87 o 
   0  21   7        0.97        1.09     15.96 o 
  -4   0   8        9.25       11.58     19.56 o 
  -2   0   8      237.00      196.82     26.59 o 
   0   0   8      491.64      504.77     33.30 o 
   2   0   8        2.50        0.00     18.78 o 
   4   0   8      134.45      149.94     33.13 o 
  -5   1   8       35.94       23.20     25.66 o 
  -4   1   8      102.67      134.49     27.63 o 
  -3   1   8      413.83      366.70     35.57 o 
  -2   1   8       46.26        6.90     18.27 o 
  -1   1   8       24.90       10.90     17.97 o 
   0   1   8      668.44      707.19     25.79 o 
   1   1   8      341.29      365.38     29.76 o 
   2   1   8        0.97       22.77     22.77 o 
   3   1   8      225.58      192.40     37.02 o 
   4   1   8       81.36      101.03     27.24 o 
  -5   2   8        4.41        8.13     25.28 o 
  -4   2   8        0.40        7.14     20.57 o 
  -3   2   8      502.95      515.22     36.63 o 
  -2   2   8        4.24        1.73     13.63 o 
  -1   2   8       58.06       77.56     17.85 o 
   0   2   8      847.17      856.23     28.60 o 
   1   2   8        9.84       17.88     17.88 o 
   2   2   8      836.75      883.74     49.40 o 
   3   2   8      184.32      154.90     30.99 o 
   4   2   8       20.94       73.65     20.62 o 
  -5   3   8       41.60       22.79     26.41 o 
  -4   3   8      319.54      288.13     35.94 o 
  -3   3   8      131.74      124.97     25.50 o 
  -2   3   8      135.72       94.90     22.73 o 
  -1   3   8      162.90      148.30     22.66 o 
   0   3   8     1029.17     1018.06     45.16 o 
   1   3   8      518.15      508.36     34.76 o 
   2   3   8      140.12      178.29     28.01 o 
   3   3   8        7.65        0.00     27.41 o 
   4   3   8        5.86       18.01     22.07 o 
  -5   4   8        0.06        5.95     24.48 o 
  -4   4   8        3.62        7.68     23.06 o 
  -3   4   8       12.62       10.78     19.15 o 
  -2   4   8       33.78       57.48     19.90 o 
  -1   4   8        3.76       13.54     14.57 o 
   0   4   8      173.49      200.65     16.12 o 
   1   4   8       80.06       52.40     19.81 o 
   2   4   8      324.44      295.58     36.81 o 
   3   4   8      385.26      424.02     38.11 o 
   4   4   8       22.98       36.74     23.70 o 
  -5   5   8        4.82        6.14     27.49 o 
  -4   5   8      123.06      165.46     24.76 o 
  -3   5   8      121.38      116.70     26.19 o 
  -2   5   8        7.64       25.09     14.31 o 
  -1   5   8      190.77      216.14     25.05 o 
   0   5   8      111.95      106.47     12.44 o 
   1   5   8      109.65      138.39     21.78 o 
   2   5   8      900.66      843.49     53.04 o 
   3   5   8        0.10        8.31     21.92 o 
   4   5   8        2.79       37.32     20.15 o 
  -5   6   8        0.51       26.99     26.99 o 
  -4   6   8       53.83       13.86     25.28 o 
  -3   6   8        2.14       23.44     16.89 o 
  -2   6   8       49.74       44.47     16.18 o 
  -1   6   8     2002.13     1942.40     64.92 o 
   0   6   8       38.10       44.98     25.31 o 
   1   6   8       10.64        8.15     19.72 o 
   2   6   8      240.14      312.69     35.00 o 
   3   6   8        0.32        2.82     25.76 o 
   4   6   8        1.77       25.21     22.30 o 
  -5   7   8       11.59       16.14     24.77 o 
  -4   7   8        3.00        0.00     24.40 o 
  -3   7   8       78.38       73.42     27.48 o 
  -2   7   8      163.76      159.18     24.64 o 
  -1   7   8      235.91      227.29     28.13 o 
   0   7   8       40.33       27.93     26.63 o 
   1   7   8       20.50       19.09     19.09 o 
   2   7   8      314.84      332.67     34.40 o 
   3   7   8       40.91       54.85     23.64 o 
   4   7   8        0.83        9.55     21.33 o 
  -5   8   8        8.17        9.84     27.24 o 
  -4   8   8        7.19       41.69     24.55 o 
  -3   8   8       34.67       56.30     25.61 o 
  -2   8   8      112.34      131.74     24.35 o 
  -1   8   8        1.07        4.12     18.48 o 
   0   8   8        1.05       12.87     12.87 o 
   1   8   8      200.63      190.19     28.33 o 
   2   8   8       12.88       10.18     23.01 o 
   3   8   8       36.16       70.51     23.88 o 
   4   8   8        5.78        0.00     27.09 o 
  -5   9   8        9.42       25.88     25.88 o 
  -4   9   8       28.85       18.44     24.96 o 
  -3   9   8       10.08       18.72     20.91 o 
  -2   9   8       21.93       24.57     24.57 o 
  -1   9   8      263.09      277.58     32.64 o 
   0   9   8      254.15      249.54     26.38 o 
   1   9   8       38.18       50.67     21.62 o 
   2   9   8      263.11      232.70     37.80 o 
   3   9   8        0.58       25.28     25.28 o 
   4   9   8        3.04       19.12     27.04 o 
  -5  10   8        0.05       10.00     23.80 o 
  -4  10   8       10.83        0.00     26.80 o 
  -3  10   8        8.47       25.14     22.21 o 
  -2  10   8        7.04        9.94     19.84 o 
  -1  10   8      133.36      108.66     26.46 o 
   0  10   8        7.15        8.72     16.14 o 
   1  10   8       57.41       38.35     24.67 o 
   2  10   8       15.82        2.70     24.43 o 
   3  10   8        2.06        6.02     19.99 o 
   4  10   8       82.45       75.86     31.91 o 
  -5  11   8        1.51       19.98     24.48 o 
  -4  11   8       81.94       90.64     33.32 o 
  -3  11   8      324.46      326.31     40.15 o 
  -2  11   8       60.62       10.45     24.49 o 
  -1  11   8        4.23        7.35     19.39 o 
   0  11   8      175.34      144.32     23.34 o 
   1  11   8       10.90       24.86     19.90 o 
   2  11   8       31.76       30.20     23.14 o 
   3  11   8        5.85        0.00     23.46 o 
   4  11   8       24.44       28.01     26.95 o 
  -4  12   8        2.21       23.11     26.61 o 
  -3  12   8       51.34       18.17     31.48 o 
  -2  12   8       58.34       32.98     26.94 o 
  -1  12   8       21.27       10.35     23.96 o 
   0  12   8       24.44        8.83     16.56 o 
   1  12   8      488.65      473.95     41.21 o 
   2  12   8        2.26        2.79     23.95 o 
   3  12   8        1.61        6.05     26.42 o 
  -4  13   8      157.57      103.80     36.82 o 
  -3  13   8       52.32       56.45     27.71 o 
  -2  13   8        7.20        2.90     23.62 o 
  -1  13   8        5.99       19.05     21.25 o 
   0  13   8       67.83       80.39     19.65 o 
   1  13   8     1069.25     1263.56     64.89 o 
   2  13   8       43.56       96.75     24.81 o 
   3  13   8       55.73       24.11     27.94 o 
  -4  14   8       83.00       53.96     31.63 o 
  -3  14   8        0.02        0.00     27.42 o 
  -2  14   8      104.28       33.13     31.15 o 
  -1  14   8       12.00       25.76     29.32 o 
   0  14   8       33.55       60.86     17.36 o 
   1  14   8       90.12       51.99     31.56 o 
   2  14   8        0.98       11.50     23.02 o 
   3  14   8       63.52       35.74     27.27 o 
  -4  15   8        6.53       13.47     27.80 o 
  -3  15   8        4.92       19.85     25.61 o 
  -2  15   8      183.63      175.38     32.83 o 
  -1  15   8        0.38        3.01     26.26 o 
   0  15   8       42.44       20.18     18.36 o 
   1  15   8       62.01       64.53     24.62 o 
   2  15   8       18.47       11.56     20.85 o 
   3  15   8        0.32       26.26     15.15 o 
  -3  16   8       20.19       47.04     23.73 o 
  -2  16   8       15.79        6.48     29.28 o 
  -1  16   8       70.71       52.93     33.09 o 
   0  16   8       31.15        1.46     27.09 o 
   1  16   8      104.60       94.28     30.10 o 
   2  16   8        1.42       20.18     24.32 o 
  -3  17   8        0.46       23.67     20.57 o 
  -2  17   8       35.07       46.38     23.44 o 
  -1  17   8       10.89       45.01     25.30 o 
   0  17   8        8.39        7.79     17.29 o 
   1  17   8       96.44       37.57     26.64 o 
   2  17   8        6.17       22.84     20.19 o 
  -3  18   8        0.98       13.43     26.90 o 
  -2  18   8       14.53       10.07     25.36 o 
  -1  18   8        2.69       16.45     24.40 o 
   0  18   8        1.16       17.41     23.58 o 
   1  18   8        4.10        2.90     25.42 o 
   2  18   8        0.00        2.79     21.50 o 
  -2  19   8        0.02        0.00     18.45 o 
  -1  19   8        0.01        9.98     28.87 o 
   0  19   8        3.94       13.79     17.24 o 
   1  19   8       34.35       37.35     25.55 o 
  -1  20   8        3.16       23.31     26.86 o 
   0  20   8        5.02        6.08     12.17 o 
  -5   0   9       23.70       15.31     19.74 o 
  -3   0   9        1.68       39.44     17.80 o 
  -1   0   9       20.03       16.05     12.72 o 
   1   0   9       24.25       39.69     15.70 o 
   3   0   9       30.39       57.56     21.88 o 
  -5   1   9        1.64        0.00     21.90 o 
  -4   1   9       19.85       19.45     23.31 o 
  -3   1   9        1.65        6.51     19.50 o 
  -2   1   9       21.18       19.18     17.98 o 
  -1   1   9       25.47       38.97     17.17 o 
   0   1   9       31.10       54.33     37.18 o 
   1   1   9       39.34       32.48     16.77 o 
   2   1   9        0.00       38.37     17.33 o 
   3   1   9       22.53       13.29     26.18 o 
   4   1   9       45.00       49.40     24.48 o 
  -5   2   9        4.43        2.68     20.83 o 
  -4   2   9       10.13       22.23     23.80 o 
  -3   2   9        4.66       13.10     20.02 o 
  -2   2   9      146.40      112.22     22.54 o 
  -1   2   9       64.79       89.61     17.22 o 
   0   2   9        6.61        9.87     11.38 o 
   1   2   9       42.82       44.83     18.40 o 
   2   2   9      110.78       80.58     26.95 o 
   3   2   9       12.30       10.82     21.34 o 
   4   2   9        5.36       14.80     23.87 o 
  -5   3   9       24.11       30.54     21.31 o 
  -4   3   9       66.93      142.06     30.66 o 
  -3   3   9       20.42        8.95     21.42 o 
  -2   3   9      161.42      134.50     22.37 o 
  -1   3   9       28.74       12.87     18.11 o 
   0   3   9       21.64       23.33     11.17 o 
   1   3   9       96.89       78.27     21.70 o 
   2   3   9       77.51       70.74     23.83 o 
   3   3   9       17.70       30.43     22.32 o 
   4   3   9        7.48        0.00     23.41 o 
  -5   4   9        3.95        5.78     23.06 o 
  -4   4   9       89.02       39.34     30.49 o 
  -3   4   9        2.45       36.83     18.41 o 
  -2   4   9        7.10       10.20     17.43 o 
  -1   4   9       30.46       19.02     20.13 o 
   0   4   9      107.34      100.36     15.17 o 
   1   4   9       73.25       62.29     20.34 o 
   2   4   9      245.06      303.07     36.05 o 
   3   4   9        2.04       19.82     20.97 o 
   4   4   9        0.75       27.68     21.96 o 
  -5   5   9       10.73       23.87     23.87 o 
  -4   5   9        0.00        2.72     19.78 o 
  -3   5   9       84.35      140.69     23.97 o 
  -2   5   9        9.45        4.24     17.47 o 
  -1   5   9      194.65      176.42     25.60 o 
   0   5   9       55.58       63.63     17.97 o 
   1   5   9        1.70       10.79     18.41 o 
   2   5   9      625.40      582.01     47.72 o 
   3   5   9      222.62      219.90     33.01 o 
   4   5   9        1.41       30.59     30.59 o 
  -5   6   9        8.76       24.55     28.80 o 
  -4   6   9       24.81        0.00     25.81 o 
  -3   6   9       27.75       37.14     23.11 o 
  -2   6   9        3.10        0.00     19.49 o 
  -1   6   9      326.49      354.43     33.47 o 
   0   6   9        4.85        3.11     13.43 o 
   1   6   9       81.74       71.73     19.30 o 
   2   6   9      762.99      780.06     52.21 o 
   3   6   9        1.10       20.69     26.92 o 
   4   6   9       14.41       15.78     27.69 o 
  -5   7   9        1.95       15.69     27.88 o 
  -4   7   9       90.79       14.56     31.74 o 
  -3   7   9       36.66       15.46     23.60 o 
  -2   7   9        0.17        4.62     17.56 o 
  -1   7   9       84.33       86.90     22.38 o 
   0   7   9       25.19       31.72     14.24 o 
   1   7   9      124.12       67.58     28.47 o 
   2   7   9       50.12       18.55     24.46 o 
   3   7   9        0.49       18.08     23.33 o 
   4   7   9        7.74       25.05     25.05 o 
  -5   8   9        3.89       12.77     27.44 o 
  -4   8   9        3.44        6.00     24.02 o 
  -3   8   9       79.40       18.75     25.56 o 
  -2   8   9       69.82       55.53     24.27 o 
  -1   8   9       10.37       18.22     16.13 o 
   0   8   9      322.64      304.09     49.54 o 
   1   8   9      147.33      169.48     28.22 o 
   2   8   9        0.00       21.80     25.27 o 
   3   8   9        0.01       15.29     26.14 o 
   4   8   9       18.60        6.38     27.43 o 
  -5   9   9        1.67        6.46     25.78 o 
  -4   9   9        0.17        3.10     24.14 o 
  -3   9   9        3.63        5.59     24.92 o 
  -2   9   9       26.77        7.60     22.76 o 
  -1   9   9       34.96        2.40     27.00 o 
   0   9   9      935.62      882.48     38.36 o 
   1   9   9      191.89      213.41     32.04 o 
   2   9   9      214.90      218.05     34.91 o 
   3   9   9      104.16       12.37     36.88 o 
   4   9   9       93.90      155.46     34.02 o 
  -5  10   9        8.60       22.67     26.51 o 
  -4  10   9        3.96       12.68     22.85 o 
  -3  10   9       99.12       55.01     33.40 o 
  -2  10   9       28.44        2.64     24.41 o 
  -1  10   9       49.25       60.35     21.36 o 
   0  10   9      120.70       99.02     19.31 o 
   1  10   9        0.29       54.56     20.62 o 
   2  10   9        1.49        2.86     22.33 o 
   3  10   9       31.48       65.50     19.48 o 
  -4  11   9        1.81       22.63     22.63 o 
  -3  11   9       64.70       42.02     30.61 o 
  -2  11   9       40.60       60.90     25.97 o 
  -1  11   9        0.29        7.90     21.93 o 
   0  11   9      397.37      416.61     29.37 o 
   1  11   9      102.62      136.72     30.46 o 
   2  11   9       10.82       37.84     20.39 o 
   3  11   9        0.54       21.86     26.32 o 
  -4  12   9        0.48       33.18     33.18 o 
  -3  12   9       30.63       15.52     27.22 o 
  -2  12   9      175.61      138.78     41.90 o 
  -1  12   9       37.83       52.56     23.63 o 
   0  12   9      259.60      266.20     30.12 o 
   1  12   9        1.64       27.72     27.72 o 
   2  12   9       68.40      115.08     25.54 o 
   3  12   9        1.56       24.86     24.86 o 
  -4  13   9       11.09       33.17     23.93 o 
  -3  13   9       57.09       73.49     29.12 o 
  -2  13   9       55.54       39.13     26.76 o 
  -1  13   9        1.24        5.78     20.46 o 
   0  13   9       54.58       39.39     17.37 o 
   1  13   9       69.33       59.37     30.57 o 
   2  13   9        0.95       20.85     22.86 o 
   3  13   9       15.05       36.85     21.26 o 
  -4  14   9       16.57       33.26     24.00 o 
  -3  14   9        7.05       26.77     26.77 o 
  -2  14   9        4.33       18.74     26.47 o 
  -1  14   9        7.13       15.07     23.16 o 
   0  14   9        0.00        0.38     19.26 o 
   1  14   9        0.69        2.90     24.64 o 
   2  14   9        0.07       22.14     22.14 o 
   3  14   9        4.30       15.06     21.07 o 
  -3  15   9        0.69        6.64     21.05 o 
  -2  15   9       42.12       25.76     27.70 o 
  -1  15   9       76.18       21.88     27.79 o 
   0  15   9       41.45       37.17     17.92 o 
   1  15   9       53.93       14.66     27.65 o 
   2  15   9        1.72       17.84     24.17 o 
  -3  16   9        1.90       13.41     19.57 o 
  -2  16   9       50.22       26.41     21.89 o 
  -1  16   9       53.46       51.57     26.97 o 
   0  16   9       78.63       59.70     21.88 o 
   1  16   9       70.51       56.14     25.23 o 
   2  16   9        7.42       32.33     20.17 o 
  -3  17   9        1.48       16.75     22.99 o 
  -2  17   9       10.55        3.34     25.73 o 
  -1  17   9        1.91        6.59     26.40 o 
   0  17   9       23.44       33.41     19.17 o 
   1  17   9       20.48       17.75     21.72 o 
   2  17   9        4.39       31.67     15.48 o 
  -2  18   9       22.02       60.68     24.78 o 
  -1  18   9        0.37       10.00     25.22 o 
   0  18   9        0.00        5.69     16.14 o 
   1  18   9        0.73       52.73     16.05 o 
  -2  19   9        0.00       20.10     23.20 o 
  -1  19   9        2.30        0.00     25.93 o 
   0  19   9        2.75        5.08     14.91 o 
   1  19   9       26.37       17.24     24.37 o 
  -4   0  10       10.41        7.73     24.03 o 
  -2   0  10      578.73      627.03     42.64 o 
   0   0  10       30.34       23.98     12.29 o 
   2   0  10       12.45        9.63     20.10 o 
   4   0  10       12.50       14.14     22.10 o 
  -5   1  10        7.91       10.43     22.71 o 
  -4   1  10       18.79       30.59     18.75 o 
  -3   1  10       10.18       32.76     17.51 o 
  -2   1  10      103.07       91.35     22.77 o 
  -1   1  10        0.00        6.00     15.87 o 
   0   1  10      129.81      133.28     18.21 o 
   1   1  10       23.78       31.77     19.07 o 
   2   1  10       12.47       12.16     19.62 o 
   3   1  10        5.41        2.77     23.30 o 
   4   1  10        3.17       20.20     20.20 o 
  -5   2  10        9.93       13.30     23.34 o 
  -4   2  10        1.24       30.88     19.94 o 
  -3   2  10        1.64        2.36     20.11 o 
  -2   2  10       11.59       17.11     19.11 o 
  -1   2  10       67.85       30.25     20.08 o 
   0   2  10        0.13       10.06     10.72 o 
   1   2  10        8.75        6.47     18.71 o 
   2   2  10      192.95       91.72     28.60 o 
   3   2  10      154.70      185.80     35.17 o 
   4   2  10        0.42       20.57     22.59 o 
  -5   3  10        0.60        5.49     21.92 o 
  -4   3  10      183.10      157.66     29.51 o 
  -3   3  10       12.99       33.53     17.93 o 
  -2   3  10        2.72       37.02     17.56 o 
  -1   3  10      132.96      129.72     25.46 o 
   0   3  10        3.23       13.18     13.18 o 
   1   3  10       68.16       73.08     22.67 o 
   2   3  10       96.42       65.92     22.67 o 
   3   3  10        6.18       25.86     26.79 o 
   4   3  10        0.82       26.76     26.76 o 
  -5   4  10        1.58        2.82     24.80 o 
  -4   4  10      150.64       91.84     29.33 o 
  -3   4  10        4.89       27.04     16.84 o 
  -2   4  10        1.03        2.24     18.05 o 
  -1   4  10      684.24      751.36     43.82 o 
   0   4  10        4.42        5.44     13.39 o 
   1   4  10       22.66       38.82     20.04 o 
   2   4  10       34.92       75.45     19.97 o 
   3   4  10       17.96       20.54     25.04 o 
   4   4  10        6.60       24.32     25.42 o 
  -5   5  10       17.11       46.61     19.77 o 
  -4   5  10       41.06       64.04     26.28 o 
  -3   5  10       46.71        2.52     25.73 o 
  -2   5  10        1.61        2.30     18.95 o 
  -1   5  10      230.98      248.75     29.47 o 
   0   5  10        0.00        5.02     25.54 o 
   1   5  10        8.80        9.44     22.67 o 
   2   5  10       16.39       72.17     28.15 o 
   3   5  10        0.01       17.97     24.32 o 
   4   5  10        1.20       12.31     26.50 o 
  -5   6  10        0.25       38.83     18.19 o 
  -4   6  10       49.52       71.76     26.46 o 
  -3   6  10       29.75       41.95     26.23 o 
  -2   6  10       14.46        2.40     21.09 o 
  -1   6  10       41.51       36.68     22.94 o 
   0   6  10      185.35      155.21     20.17 o 
   1   6  10      144.66      193.38     28.85 o 
   2   6  10      327.61      343.47     37.97 o 
   3   6  10        0.00       27.43     21.79 o 
   4   6  10       22.43        6.20     26.75 o 
  -5   7  10       55.33       42.67     27.26 o 
  -4   7  10       43.62       53.20     28.03 o 
  -3   7  10        6.17       10.85     25.19 o 
  -2   7  10      180.78      182.54     29.46 o 
  -1   7  10       56.00       26.30     22.54 o 
   0   7  10      150.65      166.42     21.77 o 
   1   7  10      191.28      164.85     34.48 o 
   2   7  10       20.42       11.27     24.27 o 
   3   7  10       14.39       12.40     25.95 o 
   4   7  10        2.42       27.93     27.93 o 
  -5   8  10       14.03        3.09     25.32 o 
  -4   8  10       44.33       42.50     27.16 o 
  -3   8  10      117.33      137.74     29.35 o 
  -2   8  10        4.31       26.03     19.83 o 
  -1   8  10      400.70      409.54     40.72 o 
   0   8  10      225.60      229.87     42.91 o 
   1   8  10      117.73      120.68     30.59 o 
   2   8  10        0.18        8.66     26.01 o 
   3   8  10        0.63       15.69     21.97 o 
  -5   9  10        0.35       40.54     23.13 o 
  -4   9  10        5.82       55.96     21.54 o 
  -3   9  10       57.28       81.41     26.34 o 
  -2   9  10       92.99       70.46     29.95 o 
  -1   9  10       89.57       73.02     24.47 o 
   0   9  10      387.23      396.97     29.87 o 
   1   9  10     1463.80     1378.63     70.16 o 
   2   9  10        2.70        5.91     23.26 o 
   3   9  10       15.77       47.51     22.61 o 
  -4  10  10        3.86        9.50     27.47 o 
  -3  10  10      105.87      126.15     28.49 o 
  -2  10  10      336.90      315.84     42.39 o 
  -1  10  10       10.78        5.42     22.79 o 
   0  10  10       38.92       45.21     18.78 o 
   1  10  10      124.97      128.27     25.25 o 
   2  10  10        9.66       26.53     26.53 o 
   3  10  10       12.13        3.17     26.77 o 
  -4  11  10        2.52       19.36     23.68 o 
  -3  11  10      280.26      303.27     40.34 o 
  -2  11  10       12.12        5.84     26.53 o 
  -1  11  10        2.83       19.87     28.52 o 
   0  11  10      236.31      241.41     28.53 o 
   1  11  10        0.24       25.76     25.76 o 
   2  11  10       22.60       39.59     22.59 o 
   3  11  10        0.67       28.48     28.48 o 
  -4  12  10        1.53       32.57     23.49 o 
  -3  12  10        6.55       12.70     26.19 o 
  -2  12  10       48.88       33.41     27.69 o 
  -1  12  10       19.77       20.67     23.80 o 
   0  12  10      173.86      149.45     27.88 o 
   1  12  10      320.93      309.94     38.33 o 
   2  12  10       14.46       18.41     24.93 o 
   3  12  10       63.95      109.53     30.51 o 
  -4  13  10        2.58       52.36     24.91 o 
  -3  13  10       18.20       25.99     26.81 o 
  -2  13  10        0.28        3.14     27.56 o 
  -1  13  10        3.19        9.19     25.43 o 
   0  13  10      126.22      115.35     27.43 o 
   1  13  10        6.97        5.96     23.44 o 
   2  13  10        1.89        9.23     21.96 o 
   3  13  10       18.14        9.21     17.63 o 
  -3  14  10        1.32       16.51     28.21 o 
  -2  14  10        7.20       32.28     23.28 o 
  -1  14  10        8.66        0.00     20.49 o 
   0  14  10       13.16        6.06     32.83 o 
   1  14  10       17.01        9.02     29.05 o 
   2  14  10        0.04       26.14     26.14 o 
  -3  15  10        3.16       26.67     23.59 o 
  -2  15  10        3.63       26.39     24.71 o 
  -1  15  10        0.23       13.00     23.41 o 
   0  15  10       46.41       65.61     18.29 o 
   1  15  10        3.65       18.18     24.63 o 
   2  15  10        1.27       12.08     17.06 o 
  -3  16  10        0.00       26.69     22.13 o 
  -2  16  10        4.85       13.40     26.82 o 
  -1  16  10       24.60       26.52     24.82 o 
   0  16  10       14.14       16.00     32.50 o 
   1  16  10        9.21       36.30     16.56 o 
   2  16  10       26.89       56.09     21.90 o 
  -2  17  10        0.14       10.11     19.36 o 
  -1  17  10        1.33       16.79     18.09 o 
   0  17  10        1.26        4.92     16.77 o 
   1  17  10        6.02       26.93     22.61 o 
  -2  18  10       20.39       13.44     25.12 o 
  -1  18  10       20.72        6.75     25.66 o 
   0  18  10       13.16       15.64     24.47 o 
   1  18  10        2.13        8.80     20.92 o 
  -1  19  10       36.29       46.70     27.51 o 
  -5   0  11       10.16       50.29     18.52 o 
  -3   0  11       70.31      145.50     22.98 o 
  -1   0  11       10.24       11.28     19.79 o 
   1   0  11       10.98        6.94     20.00 o 
   3   0  11        1.79       13.98     17.91 o 
  -5   1  11        0.43       15.78     20.36 o 
  -4   1  11        0.34       24.75     24.75 o 
  -3   1  11        0.13        5.04     18.84 o 
  -2   1  11      311.14      292.59     35.73 o 
  -1   1  11        0.59        6.70     18.59 o 
   0   1  11        3.97        9.83     13.88 o 
   1   1  11        2.29       18.60     17.40 o 
   2   1  11       13.72       23.39     20.61 o 
   3   1  11        0.26       14.19     22.18 o 
   4   1  11        2.77        5.63     18.65 o 
  -5   2  11       41.02        5.31     26.30 o 
  -4   2  11        2.64       34.80     19.87 o 
  -3   2  11       50.94       40.37     23.68 o 
  -2   2  11       16.30       39.94     21.42 o 
  -1   2  11        1.80        6.76     19.49 o 
   0   2  11        3.70        3.42     12.84 o 
   1   2  11        2.45       18.89     17.69 o 
   2   2  11       69.47       21.13     25.33 o 
   3   2  11       23.48       43.31     21.78 o 
   4   2  11        3.06       24.79     24.79 o 
  -5   3  11       38.35       59.74     22.72 o 
  -4   3  11        0.47       19.05     23.87 o 
  -3   3  11       43.43       51.17     21.11 o 
  -2   3  11       18.95       33.38     19.65 o 
  -1   3  11       41.87       64.09     23.58 o 
   0   3  11      149.99      149.20     19.91 o 
   1   3  11       77.51       55.61     25.00 o 
   2   3  11       18.21       51.21     22.07 o 
   3   3  11       16.47        5.88     26.30 o 
  -5   4  11       11.54        2.78     23.76 o 
  -4   4  11       50.72       33.38     28.89 o 
  -3   4  11        3.66       13.09     20.11 o 
  -2   4  11      151.61      134.34     28.80 o 
  -1   4  11      961.89      917.92     51.82 o 
   0   4  11       94.76       99.85     18.33 o 
   1   4  11        4.65        4.97     18.93 o 
   2   4  11        7.39       27.04     27.04 o 
   3   4  11        1.81       32.96     19.16 o 
  -5   5  11       15.09        2.84     21.14 o 
  -4   5  11        3.83       14.24     23.35 o 
  -3   5  11      106.99      118.26     30.42 o 
  -2   5  11        4.37       25.16     21.93 o 
  -1   5  11      162.24      145.40     30.28 o 
   0   5  11       59.27       90.79     15.89 o 
   1   5  11        4.68       10.24     20.48 o 
   2   5  11        0.73        5.66     20.38 o 
   3   5  11        0.40       15.24     19.53 o 
  -5   6  11        5.04       20.35     20.35 o 
  -4   6  11      151.81      160.90     31.37 o 
  -3   6  11        0.00       11.08     23.79 o 
  -2   6  11       70.96       33.80     28.59 o 
  -1   6  11        7.18        0.00     23.81 o 
   0   6  11        6.01       24.39     22.81 o 
   1   6  11      230.16      137.38     34.05 o 
   2   6  11       98.21      130.26     32.10 o 
   3   6  11        0.92       12.38     23.17 o 
  -5   7  11       40.95        5.92     25.42 o 
  -4   7  11       63.63       71.93     24.34 o 
  -3   7  11      156.63      162.63     28.37 o 
  -2   7  11      200.27      148.08     30.36 o 
  -1   7  11      755.17      706.70     51.58 o 
   0   7  11        4.30        3.17     18.40 o 
   1   7  11      349.55      367.95     37.47 o 
   2   7  11       79.68       53.28     27.14 o 
   3   7  11        1.83        6.28     23.49 o 
  -4   8  11        0.00       28.91     28.91 o 
  -3   8  11        9.52       17.61     22.78 o 
  -2   8  11        3.31       19.53     24.48 o 
  -1   8  11      422.66      392.87     43.09 o 
   0   8  11        2.31        2.92     16.99 o 
   1   8  11        1.88       47.72     21.57 o 
   2   8  11      160.68      151.12     29.90 o 
   3   8  11        3.78        6.32     24.93 o 
  -4   9  11       10.26        3.12     23.15 o 
  -3   9  11        0.13       18.15     23.44 o 
  -2   9  11        6.14       31.79     19.79 o 
  -1   9  11       52.08       39.40     26.09 o 
   0   9  11      278.44      323.93     26.84 o 
   1   9  11      246.78      196.13     36.28 o 
   2   9  11        4.99       46.10     20.62 o 
   3   9  11        8.58       22.24     23.55 o 
  -4  10  11        0.88       25.36     25.36 o 
  -3  10  11      110.80      127.28     33.86 o 
  -2  10  11        5.28        0.00     21.95 o 
  -1  10  11        3.37        2.91     23.53 o 
   0  10  11       39.66       28.10     18.86 o 
   1  10  11      124.20      112.26     34.20 o 
   2  10  11        0.21        3.11     26.21 o 
   3  10  11        5.22       50.70     25.37 o 
  -4  11  11        0.13       28.80     25.41 o 
  -3  11  11        6.19       12.70     26.21 o 
  -2  11  11       41.24       55.49     26.17 o 
  -1  11  11       12.85        6.05     23.03 o 
   0  11  11      143.93      123.61     26.91 o 
   1  11  11      140.27       69.29     34.48 o 
   2  11  11        0.18       12.56     22.61 o 
   3  11  11        0.01        6.27     25.09 o 
  -4  12  11        0.64       12.85     24.05 o 
  -3  12  11       19.74       19.44     27.49 o 
  -2  12  11        5.24       27.67     27.67 o 
  -1  12  11        3.13       28.09     22.31 o 
   0  12  11       80.54      104.74     28.09 o 
   1  12  11        6.72        3.07     21.41 o 
   2  12  11        8.69       15.70     18.57 o 
  -3  13  11       48.35       42.72     26.91 o 
  -2  13  11        0.10       32.50     20.57 o 
  -1  13  11        0.52       25.68     21.28 o 
   0  13  11      241.79      300.99     46.44 o 
   1  13  11        0.06        6.17     21.84 o 
   2  13  11       21.68       24.94     23.33 o 
  -3  14  11        2.06        3.32     24.56 o 
  -2  14  11       27.96       56.32     24.14 o 
  -1  14  11        0.61        6.58     28.66 o 
   0  14  11      218.87      280.89     27.13 o 
   1  14  11        7.47       21.70     20.33 o 
   2  14  11        0.12       28.19     28.19 o 
  -3  15  11       12.87        9.96     31.95 o 
  -2  15  11       10.35       10.08     26.65 o 
  -1  15  11       48.83       23.40     29.73 o 
   0  15  11       55.81       56.02     20.46 o 
   1  15  11        0.92        3.09     21.19 o 
  -2  16  11        0.03       10.11     26.77 o 
  -1  16  11        1.46        3.38     25.07 o 
   0  16  11        0.01        5.37     16.95 o 
   1  16  11       15.46       61.00     20.23 o 
  -2  17  11       11.72       47.02     17.10 o 
  -1  17  11        0.90       25.53     25.53 o 
   0  17  11       26.47        9.47     31.38 o 
  -1  18  11        0.93       33.51     25.51 o 
  -4   0  12       57.99       33.78     27.58 o 
  -2   0  12       76.21      103.72     27.45 o 
   0   0  12       18.37        2.48     15.74 o 
   2   0  12       39.19       62.19     22.78 o 
  -5   1  12        5.87       15.80     15.80 o 
  -4   1  12        7.13       22.18     21.84 o 
  -3   1  12        0.33       26.93     22.52 o 
  -2   1  12       57.78       17.92     26.72 o 
  -1   1  12       53.99       29.74     20.14 o 
   0   1  12        0.00        1.26     14.04 o 
   1   1  12       85.53      100.92     28.12 o 
   2   1  12        0.12       21.86     21.86 o 
   3   1  12        0.15        8.59     21.63 o 
  -5   2  12        3.55        0.00     21.49 o 
  -4   2  12       11.95       26.31     26.31 o 
  -3   2  12        0.22        0.00     18.63 o 
  -2   2  12      116.61      117.83     31.17 o 
  -1   2  12       20.24       54.68     19.86 o 
   0   2  12       69.56       60.58     30.02 o 
   1   2  12        1.69       12.80     20.95 o 
   2   2  12        6.61       19.41     23.37 o 
   3   2  12        0.04       26.83     26.83 o 
  -5   3  12       16.07       13.40     25.58 o 
  -4   3  12        1.43       16.82     18.17 o 
  -3   3  12       22.58       67.94     25.07 o 
  -2   3  12      254.13      215.05     34.66 o 
  -1   3  12        9.59       12.58     20.29 o 
   0   3  12       12.61        2.45     15.72 o 
   1   3  12       40.24       78.19     23.01 o 
   2   3  12        9.44       50.84     19.58 o 
   3   3  12        1.89       32.51     22.70 o 
  -4   4  12       44.40       99.72     25.94 o 
  -3   4  12       51.60       52.55     20.51 o 
  -2   4  12      265.44      258.94     38.45 o 
  -1   4  12      381.69      311.12     42.33 o 
   0   4  12       78.64      117.96     28.48 o 
   1   4  12      194.06      165.44     33.52 o 
   2   4  12       17.66       23.03     21.55 o 
   3   4  12       14.75       18.01     18.01 o 
  -4   5  12        0.05       23.25     24.31 o 
  -3   5  12        3.89       36.80     25.17 o 
  -2   5  12        0.07       18.95     23.15 o 
  -1   5  12       81.34       10.57     28.67 o 
   0   5  12        2.42       11.70     19.96 o 
   1   5  12        7.44       13.69     21.04 o 
   2   5  12       32.27       41.19     24.25 o 
   3   5  12        0.70       15.22     24.95 o 
  -4   6  12       40.18       62.29     25.71 o 
  -3   6  12       16.57       17.41     23.56 o 
  -2   6  12        4.66       19.51     19.51 o 
  -1   6  12       61.93       92.57     27.21 o 
   0   6  12       12.75       18.69     14.25 o 
   1   6  12        0.86        8.45     22.32 o 
   2   6  12        1.75        3.00     24.55 o 
   3   6  12       30.14        0.00     25.06 o 
  -4   7  12      131.58      117.94     29.17 o 
  -3   7  12       37.06        5.96     27.61 o 
  -2   7  12       30.86       37.33     23.51 o 
  -1   7  12      450.11      452.80     45.10 o 
   0   7  12        0.20       37.24     16.96 o 
   1   7  12       11.98       43.29     21.78 o 
   2   7  12        0.52        3.06     21.39 o 
   3   7  12       14.47        3.10     19.90 o 
  -4   8  12       13.39       15.38     18.19 o 
  -3   8  12        1.15       12.19     23.22 o 
  -2   8  12        2.87       29.59     23.69 o 
  -1   8  12       86.88      104.60     22.51 o 
   0   8  12       24.12        5.83     17.96 o 
   1   8  12       49.05       41.42     24.41 o 
   2   8  12        0.78       21.72     21.72 o 
   3   8  12        4.08        3.11     21.41 o 
  -4   9  12        6.35        3.10     24.34 o 
  -3   9  12       38.97        6.23     26.11 o 
  -2   9  12        0.01       15.24     23.81 o 
  -1   9  12       17.20       36.03     26.50 o 
   0   9  12       48.68       37.48     19.69 o 
   1   9  12       20.62       29.62     29.62 o 
   2   9  12        7.56       21.98     26.45 o 
   3   9  12        0.00       31.15     26.04 o 
  -4  10  12        7.05        6.28     23.93 o 
  -3  10  12        1.86       47.76     29.70 o 
  -2  10  12       95.49       59.50     25.63 o 
  -1  10  12       32.05       18.56     25.11 o 
   0  10  12      371.62      477.21     38.95 o 
   1  10  12        1.69       12.30     22.19 o 
   2  10  12        0.08       12.64     22.80 o 
  -4  11  12       19.97       72.47     16.95 o 
  -3  11  12       34.15       19.43     27.47 o 
  -2  11  12        0.25       12.83     25.67 o 
  -1  11  12       19.88       15.89     21.79 o 
   0  11  12      292.35      345.07     31.12 o 
   1  11  12        6.12        9.36     19.48 o 
   2  11  12        8.46       25.09     25.09 o 
  -3  12  12       24.84       55.64     27.59 o 
  -2  12  12       18.94       32.78     27.40 o 
  -1  12  12       16.88       35.82     23.70 o 
   0  12  12        7.44       30.49     22.72 o 
   1  12  12        6.22       37.72     27.78 o 
   2  12  12        6.36       15.71     24.13 o 
  -3  13  12        0.33        3.28     20.02 o 
  -2  13  12        1.30       23.32     21.81 o 
  -1  13  12       15.32       19.92     23.02 o 
   0  13  12      159.66      160.77     28.19 o 
   1  13  12        0.33        3.13     22.92 o 
   2  13  12        2.34       21.66     18.83 o 
  -3  14  12       24.06        9.88     27.33 o 
  -2  14  12       22.79       47.07     23.78 o 
  -1  14  12        6.68       28.99     28.99 o 
   0  14  12      113.07      116.48     40.05 o 
   1  14  12        0.00       15.64     21.91 o 
  -2  15  12        2.93       10.10     19.37 o 
  -1  15  12       10.42       20.37     27.57 o 
   0  15  12       36.45       59.06     23.36 o 
   1  15  12        0.94        9.25     20.72 o 
  -2  16  12       14.81       56.95     19.82 o 
  -1  16  12       25.24       33.90     25.81 o 
   0  16  12        1.91       16.67     26.58 o 
  -3   0  13      296.44      284.16     39.11 o 
  -1   0  13        9.26       13.71     22.46 o 
   1   0  13       31.77       32.24     21.83 o 
   3   0  13       30.69       30.71     22.51 o 
  -4   1  13        0.20       23.88     23.88 o 
  -3   1  13      130.56      136.98     32.78 o 
  -2   1  13      761.49      770.49     53.59 o 
  -1   1  13        0.01       27.14     20.66 o 
   0   1  13      144.57      141.86     21.77 o 
   1   1  13       96.07      105.21     27.65 o 
   2   1  13       60.35       96.14     30.71 o 
   3   1  13        1.69        8.49     21.35 o 
  -4   2  13        1.52       17.05     20.91 o 
  -3   2  13       51.46       79.61     30.89 o 
  -2   2  13      106.00      102.34     28.89 o 
  -1   2  13       11.33       18.99     23.17 o 
   0   2  13       20.97       13.44     39.53 o 
   1   2  13        7.40        8.18     19.46 o 
   2   2  13        7.89        8.59     17.88 o 
   3   2  13       25.26       11.45     20.67 o 
  -4   3  13        6.76       28.57     20.63 o 
  -3   3  13       14.49       22.89     24.61 o 
  -2   3  13      435.07      398.50     40.29 o 
  -1   3  13       55.22       95.82     27.50 o 
   0   3  13       19.32       19.26     24.77 o 
   1   3  13       29.81       52.59     28.08 o 
   2   3  13        1.12       26.16     21.94 o 
   3   3  13        5.47        5.81     25.35 o 
  -4   4  13       31.73       57.86     20.46 o 
  -3   4  13       25.34       14.51     26.74 o 
  -2   4  13      548.49      540.27     48.92 o 
  -1   4  13       67.44       94.58     25.19 o 
   0   4  13        0.11       10.92     13.39 o 
   1   4  13      135.78       64.90     33.02 o 
   2   4  13       14.78        2.96     23.83 o 
   3   4  13        4.11        0.00     16.12 o 
  -4   5  13       15.13        8.80     22.16 o 
  -3   5  13       30.54       23.63     29.22 o 
  -2   5  13        2.90       28.86     25.14 o 
  -1   5  13       63.20       68.22     27.83 o 
   0   5  13        0.86       11.03     16.27 o 
   1   5  13        0.01       25.45     25.45 o 
   2   5  13        0.16       63.07     20.14 o 
   3   5  13       25.67       29.72     22.62 o 
  -4   6  13       20.62       26.65     26.65 o 
  -3   6  13       13.01       45.15     20.19 o 
  -2   6  13       16.12        5.90     25.76 o 
  -1   6  13        4.39        5.84     24.37 o 
   0   6  13        9.38       20.69     33.67 o 
   1   6  13       18.93       26.48     23.36 o 
   2   6  13       25.78       24.40     29.58 o 
  -4   7  13        1.14       27.69     27.69 o 
  -3   7  13       12.95       18.42     22.55 o 
  -2   7  13        0.08       26.03     26.03 o 
  -1   7  13       68.23       65.82     27.10 o 
   0   7  13       17.59       40.12     19.50 o 
   1   7  13        0.54        6.02     22.49 o 
   2   7  13        7.93       18.55     21.40 o 
  -4   8  13       13.10        9.15     24.22 o 
  -3   8  13        0.26       18.76     24.25 o 
  -2   8  13       10.82       21.70     26.52 o 
  -1   8  13        0.20       27.15     27.15 o 
   0   8  13        3.10        7.61     16.25 o 
   1   8  13        0.07       36.74     22.48 o 
   2   8  13        1.74       15.59     18.99 o 
  -4   9  13        0.07        3.07     21.50 o 
  -3   9  13        0.07        0.00     24.66 o 
  -2   9  13        0.34       26.19     26.19 o 
  -1   9  13        8.93        3.16     22.95 o 
   0   9  13       34.87       26.98     16.70 o 
   1   9  13       20.48       65.32     19.43 o 
   2   9  13        3.35       15.68     24.08 o 
  -3  10  13        3.35        9.68     23.02 o 
  -2  10  13       18.37       55.09     23.61 o 
  -1  10  13       14.17       26.62     26.62 o 
   0  10  13       68.98       57.30     18.57 o 
   1  10  13       44.17       78.61     25.75 o 
   2  10  13       31.25       50.14     21.25 o 
  -3  11  13      113.54       91.06     32.53 o 
  -2  11  13       21.77        6.59     26.36 o 
  -1  11  13        4.45       16.47     25.72 o 
   0  11  13        1.73       38.29     15.29 o 
   1  11  13        0.14       28.64     28.64 o 
   2  11  13        8.65       21.76     20.37 o 
  -3  12  13       23.75       13.05     24.85 o 
  -2  12  13        2.17       13.34     26.70 o 
  -1  12  13        0.00       30.09     20.90 o 
   0  12  13       12.28       16.60     18.58 o 
   1  12  13        5.37       28.45     23.86 o 
  -2  13  13        0.00       20.15     28.51 o 
  -1  13  13       30.46       13.53     28.28 o 
   0  13  13       70.50       94.15     18.45 o 
   1  13  13        6.56       43.91     22.16 o 
  -2  14  13       30.60       23.50     20.42 o 
  -1  14  13       22.99       27.14     25.39 o 
   0  14  13      111.96      125.65     20.03 o 
  -1  15  13      155.75      135.19     34.79 o 
   0  15  13        0.53        6.69     18.22 o 
  -4   0  14       15.12       27.54     27.54 o 
  -2   0  14       10.76       30.05     21.65 o 
   0   0  14      163.92      151.11     31.02 o 
   2   0  14        4.72        5.67     23.72 o 
  -4   1  14        1.68       20.11     20.11 o 
  -3   1  14      287.89      304.69     38.04 o 
  -2   1  14        7.75       20.72     24.23 o 
  -1   1  14       70.76       41.00     28.10 o 
   0   1  14        9.47       11.71     17.43 o 
   1   1  14        4.77       39.67     20.04 o 
   2   1  14       12.06        2.87     23.42 o 
  -4   2  14       24.91       37.42     25.58 o 
  -3   2  14       85.68       86.06     27.05 o 
  -2   2  14       70.25       20.62     28.11 o 
  -1   2  14        0.00        2.94     23.91 o 
   0   2  14      142.51      140.54     23.98 o 
   1   2  14       19.16        2.86     26.92 o 
   2   2  14       32.88        2.89     25.71 o 
  -4   3  14        0.34       20.16     22.14 o 
  -3   3  14       10.13        2.99     24.34 o 
  -2   3  14       53.02       26.61     27.59 o 
  -1   3  14        5.43       27.04     27.04 o 
   0   3  14       36.18       64.13     22.04 o 
   1   3  14        4.40        2.90     18.93 o 
   2   3  14        0.52       20.48     21.29 o 
  -4   4  14        0.05        8.70     20.70 o 
  -3   4  14      162.34      185.92     37.69 o 
  -2   4  14       18.30       11.94     27.07 o 
  -1   4  14       44.35       65.27     23.73 o 
   0   4  14       22.61       21.62     26.75 o 
   1   4  14       99.86       61.48     23.21 o 
   2   4  14        1.35       26.65     19.87 o 
  -4   5  14       17.41       25.98     25.98 o 
  -3   5  14       35.70       51.59     24.47 o 
  -2   5  14        4.10        9.10     26.25 o 
  -1   5  14        0.11       21.09     21.09 o 
   0   5  14       28.14       26.41     21.11 o 
   1   5  14        0.44        5.94     21.44 o 
   2   5  14        5.62       35.95     19.41 o 
  -4   6  14        0.02       23.59     20.86 o 
  -3   6  14        0.00        0.00     21.32 o 
  -2   6  14        0.96       28.78     28.78 o 
  -1   6  14       72.52       64.47     25.49 o 
   0   6  14        0.48        6.63     30.69 o 
   1   6  14        1.26        3.03     22.38 o 
   2   6  14        0.28       12.10     20.52 o 
  -3   7  14        4.04       18.73     26.49 o 
  -2   7  14        0.86       12.57     23.92 o 
  -1   7  14       26.32       53.25     26.38 o 
   0   7  14        4.28       23.52     12.99 o 
   1   7  14        3.90       15.33     24.70 o 
   2   7  14        1.01        0.00     14.93 o 
  -3   8  14        0.52       15.81     25.87 o 
  -2   8  14       22.45        9.61     29.85 o 
  -1   8  14       36.58        9.60     30.80 o 
   0   8  14       16.69       27.28     15.99 o 
   1   8  14       54.27       61.99     23.19 o 
   2   8  14       18.79       39.68     21.38 o 
  -3   9  14       25.50       19.16     27.08 o 
  -2   9  14        2.34       25.99     16.58 o 
  -1   9  14       12.06       32.56     24.79 o 
   0   9  14        1.40       37.50     15.75 o 
   1   9  14        3.25        6.25     21.19 o 
  -3  10  14       14.04       44.93     19.77 o 
  -2  10  14       23.07       49.37     27.35 o 
  -1  10  14       22.97       49.58     18.99 o 
   0  10  14       12.51       15.80     16.62 o 
   1  10  14        5.50       18.82     20.33 o 
  -2  11  14        8.41        9.96     20.73 o 
  -1  11  14       16.17        6.68     25.46 o 
   0  11  14        9.64        0.18     46.29 o 
   1  11  14       27.51        0.00     27.62 o 
  -2  12  14        2.50        3.32     21.83 o 
  -1  12  14       29.26       40.36     21.79 o 
   0  12  14        1.73       13.27     17.08 o 
  -1  13  14        0.10       36.99     23.07 o 
   0  13  14        2.42        7.19     19.83 o 
  -3   0  15      282.96      209.77     41.42 o 
  -1   0  15       55.45       47.14     29.32 o 
   1   0  15       14.31       23.89     23.89 o 
  -3   1  15      269.60      267.56     39.50 o 
  -2   1  15        9.94       52.88     25.07 o 
  -1   1  15        1.30        3.09     24.24 o 
   0   1  15      124.40      118.53     22.49 o 
   1   1  15       19.14       49.57     18.66 o 
   2   1  15        1.18       22.00     22.00 o 
  -3   2  15        0.11        6.11     25.48 o 
  -2   2  15        3.37        6.19     24.70 o 
  -1   2  15        1.76       15.43     22.45 o 
   0   2  15        0.27       19.97     14.16 o 
   1   2  15        8.45       32.15     18.72 o 
   2   2  15        2.12       17.03     18.40 o 
  -3   3  15        0.95        0.00     22.35 o 
  -2   3  15        0.08       12.34     21.82 o 
  -1   3  15        8.43        9.26     24.49 o 
   0   3  15        3.28        9.00     15.81 o 
   1   3  15        2.24       14.71     21.43 o 
   2   3  15       19.40       11.44     23.96 o 
  -3   4  15       66.75       85.39     27.62 o 
  -2   4  15       28.88       52.73     21.28 o 
  -1   4  15       29.32       27.95     19.38 o 
   0   4  15        3.04       21.64     21.64 o 
   1   4  15       17.64       44.51     18.52 o 
  -3   5  15        0.33       12.26     21.70 o 
  -2   5  15        0.23       18.77     23.01 o 
  -1   5  15        1.81       12.54     21.28 o 
   0   5  15        2.86       11.01     29.63 o 
   1   5  15        9.03       26.28     26.28 o 
  -3   6  15        2.24       24.74     26.96 o 
  -2   6  15       29.81       56.95     26.83 o 
  -1   6  15       13.10       15.87     23.11 o 
   0   6  15       18.96       38.53     15.59 o 
   1   6  15       11.70       18.12     23.40 o 
  -3   7  15        1.27        6.23     22.45 o 
  -2   7  15       21.72       12.80     18.67 o 
  -1   7  15       13.87       64.28     24.05 o 
   0   7  15        0.33       14.37     15.86 o 
   1   7  15        1.18       18.26     22.36 o 
  -3   8  15        0.44       19.56     19.56 o 
  -2   8  15        0.88       19.40     23.75 o 
  -1   8  15       26.98       29.26     27.01 o 
   0   8  15        0.00        9.55     35.40 o 
   1   8  15        1.73        0.00     19.79 o 
  -2   9  15        0.66        9.77     20.34 o 
  -1   9  15        2.99        3.28     23.01 o 
   0   9  15        8.51        2.82     27.59 o 
   1   9  15        5.10       61.09     17.27 o 
  -2  10  15        2.06       19.63     22.68 o 
  -1  10  15        0.36       23.13     20.11 o 
   0  10  15        4.23        4.88     16.18 o 
  -1  11  15        1.56       33.12     26.49 o 
   0  11  15       51.06       55.34     21.65 o 
  -2   0  16       17.79        6.51     26.79 o 
   0   0  16        1.72       19.40     19.40 o 
  -3   1  16       24.08       30.97     22.33 o 
  -2   1  16        2.98       19.17     23.49 o 
  -1   1  16        9.67        9.64     25.49 o 
   0   1  16        8.40        4.83     15.30 o 
   1   1  16        3.85       25.44     25.44 o 
  -3   2  16        4.18       21.42     22.29 o 
  -2   2  16       16.13       30.20     30.20 o 
  -1   2  16        0.61       22.30     26.84 o 
   0   2  16        8.51        6.30     28.33 o 
   1   2  16        1.62        5.84     19.81 o 
  -3   3  16        2.25       54.73     18.23 o 
  -2   3  16       40.93       91.37     24.20 o 
  -1   3  16        0.57       12.71     24.16 o 
   0   3  16        4.54        2.68     16.49 o 
   1   3  16        4.27       26.28     19.59 o 
  -3   4  16        4.78       24.26     29.42 o 
  -2   4  16        1.14       18.91     26.73 o 
  -1   4  16       55.86       28.56     33.45 o 
   0   4  16        1.12        6.61     13.60 o 
   1   4  16        3.78        2.92     21.28 o 
  -2   5  16       10.24       15.79     21.64 o 
  -1   5  16       12.30       35.05     18.86 o 
   0   5  16        0.08        4.68     14.16 o 
  -2   6  16        6.04       19.01     24.56 o 
  -1   6  16       17.48       12.82     24.39 o 
   0   6  16        6.46        1.55     17.37 o 
  -2   7  16        1.36        6.36     24.22 o 
  -1   7  16       30.21       12.85     23.19 o 
   0   7  16       62.06       79.59     45.89 o 
  -1   8  16       12.11        9.68     25.61 o 
  -1   0  17        0.46       13.12     19.14 o 
  -2   1  17        3.08       12.78     18.65 o 
  -1   1  17        0.68        3.23     21.19 o 
  -1   2  17        2.52        0.00     17.51 o 
  -1   3  17        3.55       24.97     24.97 o 
  -1   4  17       27.39       22.08     22.08 o 
                                                 
